# Supplementary material for: Community management: An effective model to reduce medication discontinuation rate in patients with schizophrenia
Source: PLoS One. 2026 Jan 9;21(1):e0324114. doi: 10.1371/journal.pone.0324114 (PMC12788679; doi:10.1371/journal.pone.0324114)
Supplement: S1 File — (XLSX) [file pone.0324114.s001.xlsx]

## Sheet: Sheet1
Sex	Education	Residence	Monthly household income	Payment	Employment	Disease course (year)	Disease state	Insight level	Drug knowledge	Side effects	Family support	Medication discontinuation	Medication type	Follow-up
1	1	2	1	2	1	3	3	1	1	1	2	0	2	1
1	2	1	1	2	2	3	3	2	1	1	1	0	2	2
1	1	2	1	2	1	1	3	1	0	2	1	0	1	0
1	1	2	1	1	1	3	3	2	2	1	2	0	2	1
1	3	1	2	2	2	2	3	1	1	1	2	0	2	2
2	1	2	2	2	1	2	3	2	2	1	1	0	2	2
2	1	2	1	2	1	2	3	1	0	1	1	0	1	0
1	3	1	1	2	1	2	3	2	2	1	2	0	1	1
1	1	2	1	2	1	3	3	2	2	1	2	0	2	2
1	1	1	1	2	1	3	3	1	1	2	1	0	1	2
1	1	2	1	2	1	2	3	1	1	2	2	0	2	1
2	3	2	1	2	2	1	3	2	1	1	1	0	1	2
2	1	1	2	2	1	1	3	2	1	1	2	0	1	2
1	3	1	1	2	1	1	3	2	1	2	2	0	1	1
1	1	1	1	1	1	1	3	2	1	1	1	0	2	0
2	2	2	1	2	2	1	3	2	2	1	2	0	2	1
2	2	1	1	2	2	1	3	2	1	1	2	0	2	2
1	2	1	1	2	1	1	3	1	1	1	2	0	2	0
1	1	1	1	2	1	2	3	2	1	1	2	1	1	0
1	3	2	1	2	2	2	3	2	2	1	2	1	2	0
2	1	2	1	2	2	1	3	2	2	1	2	0	2	0
1	3	2	1	2	2	1	3	2	1	1	1	0	2	1
1	1	2	1	2	1	1	3	2	1	1	2	0	1	1
2	3	1	1	2	1	1	2	0	0	1	1	1	1	2
2	2	2	1	2	2	3	3	1	0	1	1	0	1	1
2	1	2	1	2	1	3	3	2	1	1	1	0	2	2
1	3	1	1	2	2	1	3	2	1	1	2	0	1	0
2	1	2	1	1	1	3	3	2	1	1	2	0	2	1
1	1	2	1	2	1	3	3	2	1	1	1	0	2	2
1	1	2	1	2	1	1	3	2	1	1	1	0	2	0
1	2	1	1	2	1	2	3	2	1	2	1	0	1	0
1	3	1	1	2	1	3	3	2	1	2	2	0	1	0
2	1	2	2	2	2	3	3	1	1	1	2	0	2	1
1	1	2	1	1	1	3	3	2	1	1	1	0	1	1
1	1	2	1	2	1	3	3	1	0	2	0	0	1	0
1	1	2	1	2	1	1	3	2	1	1	1	0	1	2
2	1	2	1	2	1	1	3	2	2	1	2	0	2	1
2	1	2	1	1	1	3	3	2	1	1	0	0	2	1
1	1	2	1	2	1	2	3	2	1	2	2	0	2	1
1	2	1	1	2	1	2	3	2	1	1	2	0	1	1
2	1	2	1	1	1	3	3	2	1	1	0	0	2	1
1	3	1	2	2	2	2	2	1	1	1	1	0	2	1
1	1	1	2	2	1	3	3	1	1	1	2	0	1	0
1	1	1	1	2	1	2	3	2	1	1	1	0	2	1
1	1	2	1	1	1	3	3	1	0	1	1	1	2	1
2	3	2	2	2	2	2	3	2	1	2	1	1	2	0
2	1	2	1	2	1	1	3	1	2	1	1	0	2	1
1	1	2	1	2	1	3	3	1	1	1	2	0	2	1
1	1	2	1	2	2	1	3	1	1	1	1	0	1	1
2	2	2	1	2	2	1	3	2	2	1	2	0	2	2
1	1	2	1	2	1	1	3	2	1	1	0	0	2	1
1	1	1	2	2	1	2	2	1	1	2	2	0	2	2
2	1	2	1	2	2	3	3	2	2	1	1	0	2	2
1	3	1	1	2	2	2	3	2	1	1	2	0	1	1
1	2	2	1	2	2	2	3	2	2	1	1	0	2	2
1	1	2	1	2	1	2	3	2	1	1	1	0	2	2
1	1	1	1	2	1	2	3	1	0	1	1	0	2	1
2	1	1	2	2	2	2	3	2	1	1	1	0	1	1
1	1	2	1	2	1	3	3	1	0	1	2	0	1	0
2	1	2	1	1	2	2	3	2	1	1	0	0	2	1
1	1	2	1	2	1	3	3	2	1	1	2	0	2	2
2	1	2	1	2	1	1	3	2	2	1	1	0	2	2
1	3	1	1	2	1	3	3	2	1	1	1	0	2	1
2	1	2	1	2	1	1	3	2	2	1	1	1	2	2
2	1	2	1	2	1	1	3	2	1	1	2	0	2	2
1	1	2	1	2	1	2	3	1	0	1	1	0	2	1
2	1	2	1	2	2	3	3	2	1	1	0	0	2	2
1	2	2	1	2	1	2	3	1	1	1	2	0	2	2
2	1	2	1	2	1	2	3	2	1	1	2	0	1	2
2	3	1	1	2	1	3	3	2	1	1	2	0	2	1
1	1	1	2	2	1	3	3	1	1	1	1	0	1	1
1	1	2	1	2	1	3	3	1	1	1	1	0	2	2
2	1	2	1	2	2	2	3	2	1	1	2	0	2	0
1	1	2	1	2	1	3	3	1	0	2	1	0	1	1
2	1	2	1	2	1	1	3	2	2	1	2	0	1	1
1	1	2	2	2	2	1	3	2	1	1	1	0	1	2
2	2	2	1	2	2	2	3	2	2	1	2	0	2	1
1	1	1	1	2	1	2	3	1	0	1	1	0	2	1
2	3	2	2	2	2	1	3	2	1	1	2	0	2	0
2	1	2	2	2	2	3	3	2	2	1	2	0	2	1
2	1	2	1	2	1	1	3	2	2	1	2	0	2	2
2	2	2	2	2	2	1	2	2	1	1	1	0	2	2
1	1	1	1	2	2	1	3	2	2	2	2	0	2	1
1	1	2	1	2	1	3	3	1	2	2	1	0	1	1
2	1	2	1	2	1	3	3	2	1	1	2	0	2	2
1	2	1	2	2	1	2	3	2	1	1	2	0	2	0
1	3	2	1	2	1	1	3	2	2	1	2	0	1	0
2	1	2	1	2	1	3	3	1	1	2	1	0	2	0
2	1	2	1	2	1	3	3	1	1	1	2	0	2	1
1	3	1	1	2	2	2	3	2	1	1	2	1	2	1
1	1	2	2	2	1	2	3	1	1	1	1	0	2	1
2	1	2	1	2	1	2	3	2	2	1	2	0	1	1
1	1	2	1	2	1	3	3	1	0	2	1	0	1	2
1	1	2	1	2	2	1	3	2	1	1	2	0	1	2
2	1	2	1	2	1	2	3	2	1	1	2	0	2	0
1	1	2	2	1	1	3	3	2	1	1	1	0	1	0
1	1	2	1	2	1	1	3	2	2	1	2	0	1	1
1	1	2	1	2	1	3	3	1	1	1	1	0	2	1
1	1	2	1	2	1	2	3	2	2	1	2	0	2	1
2	1	2	1	2	1	2	3	2	2	1	2	0	1	2
2	3	2	1	2	2	1	3	2	2	1	0	0	1	2
1	1	2	1	2	1	1	3	1	1	1	2	0	2	2
1	1	2	1	2	1	3	3	1	0	2	2	0	2	1
1	1	2	1	2	1	3	3	2	1	1	1	0	2	1
1	3	1	2	2	1	3	2	1	0	2	2	0	1	1
2	1	2	1	2	1	2	3	2	1	1	2	0	1	0
2	2	2	1	2	1	1	3	2	2	1	2	0	2	1
2	1	2	1	2	1	2	3	2	2	2	2	0	1	2
1	2	2	2	2	1	3	2	2	2	2	1	0	1	2
1	2	1	1	2	2	1	3	2	1	1	1	0	1	1
1	1	2	1	2	1	1	3	2	2	1	1	0	1	1
2	2	2	2	2	2	3	3	1	0	2	1	1	2	0
1	1	2	1	2	1	3	2	1	0	2	0	0	1	2
2	1	2	1	2	1	1	3	2	2	1	1	0	2	0
2	1	2	1	2	1	3	3	2	0	1	2	0	2	2
1	3	1	2	2	2	3	3	2	2	2	2	0	2	0
1	3	2	1	2	2	1	3	2	1	1	2	0	2	1
1	3	2	1	2	2	2	3	2	1	1	2	0	1	1
1	1	2	1	2	1	2	3	2	1	1	1	0	1	1
1	1	2	1	2	1	2	3	2	2	1	2	0	1	1
1	1	2	1	2	1	2	3	1	1	1	2	0	2	2
1	1	2	1	2	1	1	3	2	1	1	2	0	2	1
1	1	2	1	2	1	1	3	2	1	1	2	0	2	1
1	1	2	1	2	1	2	3	2	2	1	2	0	2	2
2	1	2	1	2	1	1	3	2	1	1	2	0	1	0
1	1	1	1	1	2	3	2	0	0	2	1	1	1	0
1	1	2	1	2	1	3	2	1	0	2	1	0	1	1
2	1	2	1	2	1	1	3	2	2	1	2	0	1	1
1	2	2	1	2	2	1	3	2	1	1	2	0	2	2
2	3	2	1	2	1	2	3	2	1	1	2	0	2	1
1	1	2	1	2	1	2	3	2	2	1	1	0	2	2
2	1	2	1	2	1	3	3	1	1	1	1	0	1	1
2	3	1	2	2	1	2	3	2	2	1	2	0	2	2
2	1	1	1	2	1	3	3	2	1	1	2	0	1	1
1	1	2	1	2	1	1	3	1	1	1	2	0	1	2
1	1	2	1	2	1	1	3	2	0	2	1	0	1	0
1	1	1	1	2	1	2	3	1	1	1	1	0	2	1
2	3	1	1	2	2	1	3	1	1	1	0	0	1	2
1	3	1	2	2	2	1	3	2	1	1	2	0	2	2
2	1	2	1	2	1	1	3	1	1	1	2	0	2	0
2	2	1	1	2	1	1	3	1	1	1	2	0	2	1
2	1	1	1	1	1	3	3	2	1	1	1	0	2	0
2	1	2	1	2	1	1	3	1	2	2	2	0	2	1
1	1	2	1	2	2	2	3	1	1	1	1	0	2	1
1	1	2	1	2	1	3	3	2	1	2	1	0	2	1
2	1	2	1	2	2	3	2	0	2	1	1	0	2	0
1	1	2	1	2	2	3	3	1	1	1	2	0	2	1
1	3	1	2	2	2	1	3	1	1	1	2	0	2	1
1	1	2	1	2	1	1	3	1	1	1	2	0	1	0
2	1	2	1	2	1	3	3	2	2	1	2	0	2	2
1	1	1	1	2	1	3	3	2	2	2	2	0	2	1
1	1	1	1	2	1	3	3	1	0	2	1	0	2	0
1	1	2	1	2	1	3	3	1	1	1	1	0	1	2
1	3	2	1	2	1	2	3	1	0	1	1	0	1	1
1	1	2	1	2	1	1	3	2	1	1	1	1	1	0
2	1	1	1	2	1	3	2	0	0	1	2	0	2	0
1	1	2	1	2	1	2	2	2	1	1	1	0	2	1
2	1	1	1	2	1	2	2	1	1	2	2	0	2	0
1	1	2	1	2	1	3	3	1	0	1	1	0	1	1
1	3	1	1	2	2	3	3	2	2	1	2	0	2	1
1	1	2	1	2	1	2	3	2	1	1	2	0	1	0
1	3	2	1	2	1	2	3	1	1	1	2	0	2	2
1	3	2	1	2	1	2	3	1	1	1	1	0	2	2
2	1	2	1	2	1	1	3	1	0	2	1	0	2	1
1	1	2	1	2	1	2	3	2	1	1	2	0	2	1
1	1	2	1	1	1	2	3	1	1	1	2	0	2	0
1	1	2	1	2	1	3	3	1	1	1	1	0	2	1
2	1	1	1	2	1	2	1	2	1	1	2	0	2	1
2	1	2	1	2	1	3	2	1	0	1	2	0	1	1
1	1	2	1	2	2	2	3	1	1	1	1	0	2	1
2	1	1	1	2	1	3	3	2	1	2	1	0	2	2
1	1	2	1	1	1	2	3	1	1	1	1	0	2	0
2	1	2	1	2	1	3	3	1	2	1	2	0	2	1
1	1	2	1	2	1	1	3	1	0	1	1	0	2	0
1	1	2	1	2	1	1	3	1	1	1	2	0	2	1
1	1	2	1	2	2	3	3	2	2	1	2	0	2	2
2	1	1	1	2	1	1	3	2	1	1	2	0	2	0
1	2	1	2	1	1	3	1	1	1	2	2	0	2	0
2	1	2	1	2	2	1	3	1	1	1	2	0	2	1
1	1	1	1	2	2	1	3	2	2	2	0	0	1	1
2	1	2	1	2	2	2	3	1	1	1	2	0	2	1
2	1	2	1	2	1	1	3	1	1	1	2	0	2	1
2	1	2	1	1	1	3	3	1	0	1	1	0	1	0
2	1	2	1	2	1	3	3	2	1	1	1	0	1	0
1	1	2	1	2	2	1	3	2	1	1	2	0	2	0
1	1	2	1	2	1	3	3	1	1	1	2	0	2	1
2	1	1	1	2	1	1	2	1	1	1	2	0	2	0
1	1	1	1	2	1	2	3	1	1	1	2	0	2	1
1	2	1	2	2	1	1	3	2	1	1	1	0	2	2
1	1	2	1	2	1	1	3	2	1	1	2	0	2	0
2	1	2	1	2	1	3	3	1	1	1	2	0	2	1
2	3	1	2	2	2	1	3	1	1	1	1	0	2	0
1	1	2	1	2	1	2	3	1	1	1	2	0	2	2
1	1	2	1	2	1	2	3	1	1	1	2	0	2	1
2	1	1	1	2	2	3	3	2	2	1	2	0	2	2
2	2	2	1	1	2	3	3	2	1	1	1	0	2	1
2	1	2	1	2	1	3	3	1	1	1	2	1	2	1
2	3	2	1	2	2	1	3	2	1	1	0	0	2	1
1	1	2	1	1	2	1	3	1	1	1	1	0	2	1
1	1	1	1	2	2	1	3	2	1	1	2	0	1	2
1	1	2	1	2	1	2	3	2	1	2	2	0	2	0
2	1	2	1	2	1	2	3	1	1	1	2	0	2	1
2	1	2	2	2	1	3	3	2	1	1	2	0	2	2
1	1	2	1	2	2	1	3	2	2	1	2	0	1	0
2	1	2	1	2	1	2	3	1	1	2	2	0	2	2
1	1	2	1	2	1	1	2	2	2	1	2	0	2	2
1	1	2	2	2	2	3	3	2	2	1	2	0	2	1
2	1	2	2	2	2	2	3	2	2	1	2	0	1	2
1	1	2	2	2	2	2	3	2	1	1	1	0	2	1
1	3	2	2	2	2	1	3	2	2	1	2	0	2	1
1	1	2	1	2	1	2	3	1	1	1	1	0	2	1
2	2	1	1	2	1	2	3	2	2	1	1	0	2	1
1	1	2	2	2	2	1	3	1	1	1	1	0	1	0
1	1	1	2	2	2	1	3	2	1	1	2	0	2	1
1	1	2	1	2	1	2	3	2	1	1	2	0	2	1
2	1	2	1	2	2	1	3	2	2	1	2	0	2	0
1	1	2	1	2	1	1	3	1	1	1	2	1	2	0
2	1	2	1	2	1	3	3	1	1	1	1	0	2	1
1	1	2	2	1	1	3	3	1	1	1	2	0	2	1
1	1	2	1	2	1	1	3	1	0	2	1	1	1	0
1	3	2	2	2	2	3	3	2	2	1	2	0	2	1
1	1	2	1	2	1	2	3	1	1	1	1	0	2	1
2	3	2	2	2	1	3	3	2	2	1	2	0	2	2
1	1	2	1	2	1	1	3	2	2	1	2	0	2	2
1	1	2	1	2	1	3	3	2	2	1	2	0	2	1
2	1	2	2	1	1	1	3	1	1	1	1	0	1	1
2	1	2	1	2	1	3	3	1	1	1	1	0	2	1
1	1	2	2	2	1	2	3	1	1	1	1	0	2	1
2	2	2	1	2	2	1	3	2	2	1	1	0	2	2
2	1	2	1	2	1	3	3	1	1	1	1	0	2	0
1	1	2	2	2	2	1	3	1	1	1	2	0	2	0
1	1	2	1	2	1	2	3	1	1	1	1	0	1	1
1	1	2	1	2	2	1	3	2	2	1	1	0	1	0
1	3	2	1	2	1	1	3	1	1	1	1	0	2	2
1	1	2	2	2	2	2	3	2	2	1	2	0	1	2
1	1	2	1	2	1	2	1	0	0	2	2	0	1	1
1	3	1	2	2	2	1	3	1	1	1	2	0	2	0
2	1	2	1	2	1	2	3	2	1	1	2	0	2	2
2	3	1	2	2	2	1	3	2	1	1	2	0	2	1
2	1	2	2	2	1	3	3	2	1	1	2	0	2	2
2	1	2	2	2	1	3	3	1	1	1	1	0	2	1
2	1	2	2	2	1	1	3	2	1	1	2	0	2	1
1	1	2	2	2	2	2	3	2	2	1	1	0	2	2
1	1	2	1	2	1	2	3	1	1	1	1	0	2	2
2	1	2	2	2	1	2	3	1	1	1	1	0	2	1
1	1	2	1	2	1	3	3	2	2	1	2	0	1	2
1	2	1	1	1	1	3	2	1	1	2	2	0	2	2
2	1	2	1	2	1	1	2	1	1	1	2	0	2	0
1	1	2	1	2	2	1	3	2	1	1	2	0	2	0
2	1	2	1	2	2	1	3	2	2	2	2	0	1	1
2	3	2	1	2	1	3	3	2	2	1	1	0	2	2
1	1	2	1	2	1	2	3	2	2	1	1	0	2	1
2	1	2	1	2	1	1	3	1	1	1	2	0	2	2
1	1	1	2	2	1	3	3	2	2	1	2	0	2	1
2	3	2	1	2	1	1	3	1	1	1	1	0	1	0
2	1	2	1	2	1	1	2	1	1	1	1	0	2	0
1	1	2	1	2	2	2	3	1	2	1	2	0	1	2
1	1	2	1	2	1	2	3	1	1	1	1	0	1	2
2	1	2	1	2	1	2	3	2	1	1	1	0	1	1
1	1	1	1	2	1	1	3	2	1	2	2	0	2	2
2	1	1	1	2	1	1	3	2	1	1	2	0	2	2
1	1	2	1	2	1	2	3	2	2	1	1	0	2	1
2	1	2	1	2	1	1	2	1	1	1	1	0	1	2
2	1	2	1	2	1	2	3	1	2	1	2	0	1	2
2	1	2	1	2	1	1	3	2	1	1	2	0	2	2
1	2	1	1	2	1	2	3	2	1	1	1	0	2	0
2	1	2	1	2	1	2	3	1	0	1	2	0	2	2
1	1	1	2	2	1	3	3	2	2	1	2	0	2	1
2	1	2	1	2	1	2	2	1	2	1	2	0	1	2
1	3	1	1	2	1	1	3	1	0	2	0	1	1	0
2	1	1	1	2	1	1	3	1	2	1	2	0	2	2
2	1	1	1	2	2	2	3	2	1	2	1	0	2	1
1	1	2	1	2	1	1	2	1	1	1	1	0	1	2
1	1	2	1	2	1	3	3	2	1	1	1	0	2	1
1	1	1	2	2	1	2	3	2	1	1	2	0	2	1
2	1	2	1	2	1	1	3	1	1	1	2	0	1	2
1	1	2	1	2	1	1	2	1	2	1	2	0	1	2
1	1	1	1	2	1	3	3	1	1	1	2	0	2	1
2	1	2	1	2	2	3	3	2	1	1	2	0	1	2
1	1	2	1	1	1	2	3	2	1	1	1	0	1	1
1	1	2	1	2	1	1	2	1	1	2	2	1	1	2
2	3	1	1	2	2	1	3	2	2	1	0	0	2	1
1	1	2	1	2	1	1	2	1	1	1	2	0	1	2
1	1	2	1	1	1	3	3	2	1	1	1	0	2	1
2	1	2	1	2	1	1	2	1	1	1	1	0	2	2
1	1	1	1	2	1	3	3	2	1	1	1	0	2	1
1	1	1	1	1	1	2	3	2	1	1	1	0	2	0
1	1	2	1	2	1	2	3	1	1	1	2	0	2	1
2	3	2	1	1	1	3	3	2	2	1	1	0	2	2
1	1	2	1	2	2	2	3	1	0	1	2	0	2	1
1	1	1	1	1	1	3	3	1	1	1	2	0	1	1
1	1	2	1	2	1	3	3	2	1	1	2	0	2	1
2	1	2	1	2	1	3	3	1	1	1	1	0	2	1
2	1	1	1	2	2	1	3	2	2	1	1	0	2	1
1	1	2	1	2	1	3	3	2	1	1	2	0	1	1
1	1	2	2	2	1	3	3	1	0	1	2	0	2	2
2	1	2	1	2	1	3	3	2	2	1	2	0	2	2
1	3	2	1	2	2	2	3	1	1	1	1	0	2	1
2	3	1	2	1	2	1	3	1	1	1	1	0	2	1
1	1	2	1	2	1	2	3	2	2	1	2	0	2	0
2	2	2	1	2	1	3	3	2	2	1	2	0	2	2
1	1	2	1	2	1	2	3	1	1	1	1	0	1	1
2	2	1	1	2	1	2	3	1	1	1	0	0	1	2
1	1	2	1	2	1	3	3	2	1	1	2	0	2	1
1	1	1	1	1	1	3	3	1	1	2	1	0	2	1
2	3	1	2	1	2	2	3	1	1	1	2	0	2	1
1	1	2	1	2	1	2	3	1	0	2	2	0	2	2
1	1	2	1	2	1	1	3	1	1	1	2	0	2	2
2	1	2	1	2	1	3	3	2	1	1	2	1	2	0
1	1	2	1	2	1	2	3	2	1	1	2	0	2	1
1	1	2	1	2	1	1	3	1	1	1	2	0	2	1
1	1	2	1	2	1	2	3	2	2	1	0	0	2	2
1	1	2	1	2	1	3	3	1	0	1	1	0	1	1
1	1	2	1	2	1	1	3	1	1	1	2	0	2	1
2	1	2	1	2	1	2	3	2	1	1	2	0	2	2
1	1	2	1	2	1	2	3	1	1	1	2	0	1	1
1	1	2	1	2	1	2	3	1	1	1	2	0	1	1
2	1	2	1	2	2	1	3	1	1	1	1	0	2	1
1	1	2	1	2	1	2	3	1	1	1	2	0	2	1
1	1	1	1	2	2	3	3	2	2	1	1	0	2	2
2	1	2	1	2	1	2	3	1	1	1	2	0	2	1
1	2	1	2	2	1	1	3	2	2	1	1	0	1	0
1	1	2	1	2	1	1	3	2	2	1	0	0	2	2
1	1	2	1	2	1	3	3	2	1	1	2	0	2	0
1	2	2	1	2	1	1	3	2	2	1	0	0	2	2
2	1	1	1	2	1	1	3	2	2	1	1	0	2	2
2	1	2	1	2	1	3	3	2	1	1	2	0	2	2
1	1	2	1	1	2	3	3	2	2	1	0	0	2	1
1	1	2	1	1	1	3	3	0	0	2	1	0	2	2
1	1	2	1	2	1	3	2	1	1	2	1	0	2	0
1	1	2	1	2	1	2	3	2	2	2	1	0	1	2
1	1	2	1	2	2	2	3	2	1	1	2	0	1	2
2	1	1	1	2	1	1	3	2	2	1	2	0	2	2
2	3	1	1	1	2	3	3	2	2	2	2	0	1	2
2	3	1	1	2	1	3	2	1	1	1	1	0	2	1
1	1	2	1	1	2	2	3	2	2	1	0	0	1	2
2	1	2	1	2	1	1	3	1	0	1	2	0	1	0
2	1	2	2	2	1	1	3	1	0	1	2	0	2	2
2	1	2	2	2	1	2	3	1	0	1	1	0	1	0
2	1	2	2	2	1	3	3	1	0	2	2	0	2	0
1	1	2	2	2	1	3	3	2	2	1	2	0	2	1
1	1	2	2	2	2	2	3	2	2	1	2	0	2	1
2	1	2	1	2	1	2	3	2	2	2	2	0	1	1
2	1	2	1	2	1	2	3	2	2	1	2	0	2	2
1	1	2	2	2	1	1	3	2	2	2	2	0	2	2
1	1	2	1	2	1	2	3	2	2	2	2	0	2	2
1	3	1	1	2	2	1	3	1	1	1	1	0	1	2
2	1	2	2	1	1	3	3	2	2	1	2	0	1	1
2	1	2	1	2	1	2	3	2	2	1	2	0	1	2
1	1	2	1	2	2	1	3	2	1	1	2	0	2	2
1	1	2	1	2	1	2	3	2	2	1	2	0	2	2
1	3	1	2	2	2	2	3	2	2	1	2	0	2	1
1	1	2	1	2	1	2	3	1	0	1	0	0	2	2
2	1	2	1	1	1	3	3	1	1	1	1	0	1	0
1	1	2	1	1	1	2	3	0	0	1	2	0	1	0
1	2	2	1	2	2	1	2	2	1	1	1	0	2	1
1	3	1	2	2	2	2	3	1	1	1	2	0	2	2
1	1	1	1	2	1	3	3	2	2	1	2	0	2	1
1	1	2	1	1	1	1	3	1	2	1	2	0	2	0
2	2	1	1	2	1	3	2	1	1	1	2	0	2	1
1	1	2	1	2	1	1	3	1	1	1	1	0	1	0
1	3	1	1	2	1	3	1	0	1	2	2	0	2	2
2	2	2	1	2	2	2	3	2	2	1	1	0	2	2
1	3	2	2	2	2	1	3	2	1	1	2	0	2	1
2	2	2	2	2	2	1	3	2	1	1	1	0	2	2
2	1	2	1	2	1	1	3	1	1	1	1	0	2	2
1	3	2	1	2	1	1	3	1	2	1	2	0	2	2
1	3	1	2	2	2	2	3	2	1	1	2	0	2	1
1	1	2	1	2	1	1	3	2	2	1	0	0	2	2
1	3	2	2	2	2	1	3	1	2	1	0	0	2	2
1	1	2	2	1	1	3	3	2	1	1	1	0	2	1
2	1	1	1	2	1	2	3	2	1	2	1	0	2	1
1	1	2	2	1	1	2	3	1	1	1	1	0	2	1
2	3	2	2	2	1	3	3	1	0	2	0	0	1	0
2	1	2	1	2	1	1	3	1	2	1	0	0	2	2
1	1	2	2	1	1	2	3	2	1	1	1	0	2	1
1	1	2	2	2	1	3	3	2	1	1	1	0	2	1
2	1	2	1	2	1	1	3	2	2	1	0	0	2	2
2	1	1	1	1	1	3	3	2	2	1	2	0	1	1
2	1	2	2	1	1	2	3	2	1	1	1	0	2	1
1	1	2	1	2	1	1	2	2	2	1	1	1	2	2
1	2	1	2	2	2	1	3	2	1	1	2	0	2	1
1	1	1	1	1	1	3	3	2	1	2	1	0	1	0
1	1	2	1	2	2	1	3	2	2	1	1	0	2	1
2	1	2	1	2	2	2	3	2	1	1	1	0	2	1
2	1	2	2	2	2	1	3	2	2	1	2	0	2	1
1	2	2	1	2	2	1	3	2	2	2	1	0	2	1
1	1	2	1	2	1	2	3	1	1	2	2	0	2	1
2	2	2	1	2	1	2	3	2	1	1	0	0	2	1
2	1	2	1	2	2	2	3	2	2	1	0	0	2	1
2	1	2	2	2	2	2	3	2	1	2	1	0	2	1
1	1	1	1	2	1	2	3	2	1	1	2	0	2	1
2	2	2	2	2	1	2	3	2	2	1	0	0	2	1
1	2	2	2	2	1	3	3	2	1	2	1	0	1	1
1	2	1	2	2	2	3	3	2	2	1	1	0	1	2
2	2	2	1	1	2	1	3	2	2	1	1	0	2	1
2	1	2	1	2	1	3	3	2	1	1	2	0	2	2
2	1	2	1	2	2	2	3	2	2	1	1	0	2	1
1	1	2	2	2	2	3	3	2	1	1	1	0	1	1
2	1	2	1	2	1	2	3	1	1	1	1	0	2	0
2	1	2	1	2	1	2	3	2	1	1	1	0	2	1
1	1	2	2	2	1	3	3	1	1	2	2	0	2	1
1	1	2	2	2	1	1	3	2	1	1	1	0	2	1
2	1	1	1	1	1	3	3	2	2	1	2	0	1	1
2	3	2	1	2	1	3	3	2	1	1	2	0	2	2
2	1	2	1	2	1	3	3	1	1	1	1	0	2	0
2	1	2	1	2	2	1	3	2	1	1	2	0	2	1
1	1	2	1	2	2	2	3	2	2	2	1	0	2	1
2	2	2	2	2	1	3	3	1	1	1	1	0	2	1
1	1	2	1	2	1	2	3	2	1	1	2	0	2	1
1	2	2	2	2	2	1	3	2	2	1	2	0	2	2
2	1	2	1	2	1	1	3	2	1	1	2	0	2	2
1	1	2	1	2	1	1	2	1	2	2	1	1	2	1
2	1	2	1	2	2	1	3	2	1	1	2	0	2	1
2	1	1	2	2	1	2	3	2	1	1	2	0	1	2
2	2	2	1	2	1	1	3	2	2	1	2	0	2	1
1	1	2	1	1	2	3	2	1	0	1	1	0	1	2
1	1	1	1	2	1	3	2	1	1	1	2	0	2	1
1	3	1	1	1	1	2	3	2	1	2	1	0	1	0
1	1	2	1	2	1	2	3	2	2	1	2	0	2	2
2	1	2	2	2	1	1	3	1	1	1	1	0	2	1
1	1	1	2	1	1	1	3	1	1	1	1	0	2	1
1	2	2	2	2	1	1	3	1	1	1	1	0	2	1
1	1	2	2	2	1	1	3	2	1	2	2	0	2	2
2	1	2	1	2	1	2	3	2	2	1	2	0	2	1
1	1	1	1	2	2	2	3	2	1	1	1	0	2	1
1	1	2	1	1	2	3	3	2	0	1	2	0	1	1
1	1	2	1	2	1	2	3	2	1	1	2	0	2	1
1	1	2	2	2	1	2	3	1	1	1	1	0	2	1
1	1	2	1	2	1	1	1	1	2	2	2	0	2	1
2	1	1	1	1	1	1	3	1	1	1	1	0	2	1
1	1	2	2	2	2	1	3	2	1	1	2	0	2	1
1	1	2	1	1	1	2	3	1	1	1	1	0	2	1
1	1	2	1	2	2	3	3	1	1	1	1	1	1	0
2	3	2	2	1	1	1	3	1	2	1	2	0	2	1
2	1	2	2	2	1	2	3	2	1	1	2	0	1	0
1	1	2	2	2	1	2	2	2	2	1	0	0	1	2
1	1	2	1	2	2	1	3	2	1	2	1	0	2	1
1	1	2	2	2	1	2	3	2	1	1	2	0	2	2
1	1	2	2	2	2	2	3	2	1	1	1	0	2	1
1	1	2	2	2	1	2	3	2	1	1	1	1	2	1
2	3	2	2	2	1	2	3	2	1	1	2	0	2	1
2	1	2	1	2	1	2	3	1	1	1	1	0	2	2
1	1	2	1	2	1	3	3	2	1	1	1	0	2	1
2	2	2	1	2	2	1	3	2	2	1	2	0	2	1
2	1	2	2	2	1	3	3	2	1	1	1	0	1	1
1	1	2	1	2	2	2	3	2	2	1	2	0	2	2
1	1	2	1	2	1	2	3	2	2	1	2	0	2	2
1	1	2	2	2	1	2	3	2	1	1	1	0	2	1
1	1	2	2	2	1	2	3	2	1	1	1	0	2	1
1	1	2	1	2	1	2	3	2	1	2	1	0	2	0
1	1	2	1	2	1	3	3	2	1	1	1	0	1	0
1	1	2	1	2	1	2	3	2	1	1	1	0	1	1
2	3	2	1	2	1	2	3	2	2	2	1	0	2	2
1	1	1	2	2	1	3	3	2	1	1	1	0	2	1
2	1	2	2	2	1	3	3	2	1	1	1	0	2	1
2	2	1	1	1	1	3	3	2	2	1	1	0	1	1
1	1	2	1	2	1	3	3	2	2	1	2	0	2	2
1	3	1	1	2	1	2	3	2	1	1	1	0	2	1
1	1	2	2	2	1	3	3	2	1	1	1	0	1	1
1	3	2	1	2	2	1	3	2	1	1	2	0	2	1
1	1	2	1	2	1	3	3	2	2	1	0	0	1	2
2	1	2	1	2	1	3	3	2	2	1	2	0	2	2
2	1	2	1	2	1	3	3	1	1	1	1	0	2	1
2	1	2	1	2	1	3	3	2	2	1	2	0	2	2
1	1	2	1	2	1	1	3	1	2	1	0	0	1	1
2	1	2	2	2	1	3	3	1	1	1	1	0	2	1
1	2	1	1	2	2	1	3	2	2	1	1	0	1	1
1	1	2	2	2	1	3	2	1	1	1	2	0	2	0
1	1	1	1	2	1	3	3	2	1	1	1	0	2	1
2	1	1	1	1	1	1	3	2	2	1	1	0	2	1
2	1	1	1	1	1	3	3	2	1	1	1	0	1	0
1	1	2	1	2	1	3	2	2	1	1	1	0	2	0
2	1	1	1	2	1	2	3	2	2	1	1	0	2	1
2	1	1	2	2	1	1	3	2	1	2	2	0	2	2
2	1	2	1	2	1	3	3	1	1	1	2	0	2	1
2	1	2	1	2	1	3	3	2	0	1	2	0	2	0
2	1	2	1	2	2	1	3	2	2	1	2	0	1	2
1	3	2	1	2	2	1	3	2	2	1	2	0	1	1
1	1	2	1	2	1	3	3	0	1	1	1	1	2	0
1	1	2	1	2	1	2	3	1	1	1	1	0	1	0
2	1	2	1	2	2	3	3	1	1	1	1	0	2	1
1	1	2	2	2	2	3	3	2	1	1	2	0	2	2
1	1	2	1	2	1	2	3	0	0	1	0	1	2	0
2	1	2	1	2	1	2	3	2	2	1	2	0	2	2
2	1	2	1	2	1	3	2	0	1	1	0	1	1	0
1	1	2	1	2	1	1	3	2	2	1	2	0	2	1
1	1	2	1	1	1	3	3	1	0	1	0	0	1	0
1	1	2	1	2	1	3	2	0	0	1	0	1	1	0
1	2	2	2	1	1	1	1	2	1	1	1	0	1	2
1	3	1	1	2	1	2	3	2	2	2	1	0	2	2
1	1	1	1	2	1	3	3	2	1	1	1	0	2	2
1	3	1	1	1	2	2	3	2	2	1	2	0	2	0
2	3	2	1	2	1	1	3	2	1	1	1	0	2	1
1	2	2	1	2	2	3	3	2	1	1	1	0	2	0
2	2	1	1	2	2	3	1	1	1	1	2	0	2	1
1	3	1	1	2	2	3	3	2	2	1	2	0	1	1
1	1	2	1	2	1	3	3	1	1	1	2	1	1	1
1	1	2	1	2	1	2	3	1	1	1	2	0	1	1
2	1	2	1	2	1	3	3	1	1	1	1	0	2	2
1	1	2	2	2	1	3	3	1	2	1	2	0	1	2
1	1	2	1	2	1	1	3	1	1	1	2	0	1	1
2	1	2	1	2	1	1	3	2	1	1	2	0	2	0
1	1	2	1	2	2	1	3	1	1	1	2	0	1	1
1	1	2	1	2	1	2	3	1	1	2	1	0	1	1
1	1	2	1	1	1	2	3	2	1	1	1	0	2	0
2	1	2	1	2	1	3	3	1	0	2	1	0	2	1
2	2	1	1	2	2	2	3	1	1	1	1	0	2	2
2	1	2	1	2	1	3	3	1	2	1	1	0	2	2
1	1	2	1	2	1	3	3	1	1	1	1	0	1	2
2	1	2	1	2	1	3	3	1	0	1	1	0	1	2
1	1	2	1	2	1	1	3	1	2	1	1	0	1	2
1	1	2	1	2	1	2	3	2	1	1	1	0	2	1
1	2	2	1	2	2	2	3	2	2	1	1	0	2	2
2	1	2	1	2	1	1	3	2	2	1	1	0	2	1
1	1	1	1	1	1	3	3	1	0	2	1	1	2	0
1	1	2	2	1	1	3	2	2	2	2	2	0	2	1
1	1	2	2	2	1	2	2	2	2	1	1	0	2	1
2	1	2	1	2	1	2	3	1	0	1	1	0	2	1
2	1	1	1	2	1	2	3	1	1	1	1	0	1	1
1	2	1	1	2	1	2	3	2	1	1	2	0	2	1
1	1	2	1	2	1	2	3	2	2	2	2	0	2	1
2	3	1	1	2	2	1	3	1	1	1	1	0	2	1
1	2	1	2	2	2	1	3	2	2	1	2	0	2	2
2	1	1	1	2	1	1	3	2	1	1	1	0	2	2
1	2	1	2	2	1	2	3	2	1	1	1	0	2	2
2	3	1	1	2	1	3	3	2	1	1	2	0	2	2
1	1	1	1	2	1	2	3	2	1	1	1	0	2	2
1	2	1	2	2	1	1	3	2	1	1	1	0	2	2
2	1	1	1	2	1	2	3	1	1	1	2	0	2	2
1	3	1	2	2	1	3	2	2	2	2	2	0	2	1
2	1	1	1	2	1	1	3	1	1	1	1	0	2	2
1	2	1	2	2	2	1	3	2	1	1	1	0	1	2
2	1	2	2	2	1	2	3	2	1	1	2	0	2	2
1	1	2	1	1	1	3	3	1	1	1	1	0	1	1
2	1	2	2	2	2	3	2	2	1	2	2	0	1	0
1	2	1	1	1	2	3	3	2	2	1	2	0	2	1
1	1	2	1	2	1	2	2	2	2	1	2	0	2	1
1	2	1	2	2	1	3	3	2	2	1	2	0	2	1
2	1	2	1	2	1	1	2	2	2	1	2	0	2	2
1	1	2	2	2	1	1	3	2	1	1	2	0	2	1
2	1	2	1	2	1	1	2	1	2	1	2	0	2	2
2	1	2	1	2	1	3	3	2	2	1	1	0	2	1
2	2	1	1	2	1	3	3	2	2	1	2	0	2	2
1	1	2	1	2	1	2	3	2	1	1	2	0	2	1
1	1	2	1	2	1	2	3	2	2	1	2	0	2	1
1	1	2	1	2	1	2	3	2	1	1	2	0	2	1
1	2	2	1	2	1	2	2	2	2	1	2	0	2	1
1	1	1	1	2	1	3	2	1	1	1	2	0	2	1
2	2	1	1	2	1	3	2	2	1	2	2	0	2	1
2	1	2	1	1	1	2	2	2	2	1	2	0	1	1
1	1	2	1	1	1	3	3	1	0	2	1	1	1	0
1	1	1	2	2	1	3	3	0	1	1	2	0	2	0
1	1	2	2	2	1	2	3	2	1	1	2	0	2	0
1	1	2	1	2	1	3	3	1	1	1	2	0	2	1
1	1	1	1	2	1	1	2	1	1	1	1	1	2	1
1	2	2	1	2	1	1	2	2	1	1	2	0	2	1
2	1	2	1	2	2	3	3	1	2	1	2	0	2	1
1	2	1	2	2	2	1	3	2	1	1	1	0	1	1
2	2	1	2	1	1	2	2	1	0	1	2	1	2	1
2	1	2	1	2	1	2	3	1	1	2	1	0	2	0
1	1	2	1	2	2	3	3	2	1	1	1	0	2	1
2	3	1	1	2	2	1	3	2	1	1	1	0	1	1
2	1	2	1	2	1	3	3	1	0	1	2	0	2	2
1	1	1	2	2	1	1	3	2	1	1	2	0	1	1
2	2	2	2	1	1	1	3	2	1	2	2	0	2	2
1	1	2	1	2	2	3	3	1	1	1	1	0	2	2
2	1	2	2	2	1	3	3	1	1	1	1	0	2	2
1	3	1	2	2	2	1	3	2	1	1	1	0	1	1
1	1	2	1	2	1	2	3	2	1	1	1	0	1	1
1	1	2	1	2	1	3	3	1	1	2	2	0	2	1
2	1	2	1	2	1	1	3	2	2	1	2	0	2	2
2	1	2	2	2	1	1	3	2	1	2	2	0	2	2
1	1	2	1	2	1	3	3	1	1	1	1	0	2	1
1	2	2	2	2	2	1	3	2	1	2	2	0	2	2
2	3	1	2	2	1	2	3	1	1	1	2	0	2	2
2	1	1	2	2	1	3	3	2	1	1	2	0	2	1
1	1	2	1	2	1	1	3	2	1	1	2	0	1	2
1	1	2	1	2	1	3	3	1	1	1	2	0	2	1
1	2	1	1	2	1	2	3	2	2	1	2	0	1	1
1	1	1	2	2	1	3	3	2	1	1	2	0	2	0
1	2	2	1	2	1	3	3	1	2	2	2	0	2	1
2	1	2	1	1	1	2	3	1	1	1	2	0	2	2
2	2	1	1	2	1	1	3	2	2	1	2	0	1	2
2	3	1	2	2	2	3	2	1	1	2	2	0	2	0
2	2	2	1	2	1	3	2	1	1	1	2	0	2	1
2	1	2	1	2	2	2	3	2	1	1	2	0	2	1
1	1	1	1	1	1	3	3	2	1	1	0	0	2	1
2	1	2	1	2	1	3	3	2	2	1	2	0	1	1
2	1	2	1	2	1	3	2	1	1	1	2	0	2	1
1	2	1	1	1	1	1	3	2	2	1	2	0	2	1
2	1	2	1	2	1	2	3	2	2	1	2	0	2	2
1	3	1	1	1	2	1	3	2	2	1	2	0	1	2
2	1	1	2	1	2	1	3	2	1	1	2	0	2	2
1	1	2	1	2	1	3	3	2	0	1	2	0	2	1
1	1	2	1	2	1	3	3	2	1	1	2	0	2	2
1	2	1	2	1	2	1	3	2	2	1	2	0	2	2
1	1	2	1	2	1	1	3	1	1	1	1	0	2	2
1	1	1	1	2	1	3	3	1	0	1	2	0	2	2
2	2	2	1	2	1	3	3	1	1	1	2	0	2	1
1	1	2	1	2	1	3	3	2	1	1	2	0	1	1
1	1	2	1	2	1	2	3	1	1	1	1	0	2	2
2	1	1	1	2	1	2	3	2	1	1	1	0	2	1
2	3	1	2	2	1	2	3	1	2	1	2	0	2	1
1	1	2	1	2	1	3	2	1	1	1	2	0	2	1
2	1	2	1	2	1	2	3	2	2	1	2	0	1	2
2	1	2	1	2	1	3	3	1	1	1	2	0	2	1
1	1	2	1	2	1	3	3	2	2	1	2	0	1	1
2	2	1	2	2	1	3	3	1	1	1	2	0	1	1
1	1	1	1	2	1	3	3	2	2	1	2	0	2	1
1	1	2	1	2	2	3	3	2	1	1	2	0	2	1
1	1	1	2	2	1	1	3	2	1	1	2	0	2	0
2	1	2	1	2	1	2	3	2	1	1	1	0	2	1
2	3	1	1	2	1	2	3	2	2	1	2	0	2	1
2	3	1	2	2	1	3	3	1	2	1	2	0	2	1
1	1	2	1	2	1	3	3	2	0	1	2	0	1	1
1	1	1	2	1	1	3	3	1	1	1	2	0	1	1
2	3	1	1	2	1	2	3	1	1	1	2	0	2	0
1	1	2	1	1	1	3	3	1	1	1	2	0	1	2
2	1	1	1	2	1	3	3	2	1	1	2	0	2	2
1	1	1	2	2	1	3	3	1	1	1	1	0	2	2
1	1	2	1	2	1	3	3	2	0	1	2	0	1	1
2	2	1	1	2	1	3	3	1	1	1	2	0	2	1
1	1	2	1	2	1	3	3	2	1	1	2	0	1	1
2	1	1	1	2	1	2	3	1	1	1	1	0	2	2
2	2	1	2	2	1	3	2	2	2	2	2	0	2	2
2	2	1	2	2	1	3	3	1	2	1	2	0	2	1
2	2	1	2	2	1	2	3	2	1	1	2	0	2	2
2	1	1	1	2	1	2	3	2	1	1	1	0	2	2
2	1	1	1	2	1	2	3	2	1	1	1	0	1	2
2	2	1	1	2	1	3	3	1	1	1	2	1	2	0
2	1	2	1	2	1	1	3	2	2	2	1	0	1	2
1	1	2	1	2	1	3	3	2	1	1	1	0	1	1
1	1	2	1	2	1	2	3	1	1	1	1	0	1	2
2	1	2	1	1	1	2	3	1	0	2	1	0	1	2
1	2	2	1	2	2	2	3	2	1	1	2	0	2	2
2	1	1	2	2	2	1	3	2	2	1	2	0	2	1
1	1	2	1	2	1	1	1	0	0	1	1	0	1	2
2	1	2	1	2	1	3	3	2	1	1	1	0	2	2
2	1	2	1	2	1	3	3	2	1	1	2	0	2	2
1	1	1	1	2	1	3	3	1	1	1	1	0	2	1
2	1	1	1	2	1	3	3	1	2	1	1	0	2	2
2	2	2	1	2	1	1	3	2	1	2	1	0	2	1
1	1	2	2	2	1	3	3	2	1	1	2	0	2	2
2	1	2	1	2	1	3	3	0	0	2	1	0	2	1
1	1	1	1	2	1	1	3	1	0	2	1	0	1	0
1	2	2	2	2	1	2	3	2	1	1	2	0	2	2
2	3	2	1	2	1	2	3	1	1	1	1	0	2	1
2	1	2	1	2	1	3	3	2	1	1	1	0	2	2
2	3	1	2	2	2	1	3	2	2	1	2	0	1	0
2	1	2	2	2	1	3	3	2	1	1	1	0	2	2
1	1	2	1	2	1	2	3	1	1	1	1	0	1	2
2	1	1	1	2	1	3	3	1	1	1	1	0	2	2
1	1	2	1	2	2	3	3	2	1	1	2	0	2	2
1	1	2	1	2	1	2	3	1	1	1	1	0	2	2
2	1	2	1	2	1	2	3	1	1	2	2	0	1	1
2	1	2	1	2	1	2	3	1	1	2	1	0	1	1
1	2	2	1	2	2	1	3	1	2	1	1	0	1	2
1	1	1	1	2	1	3	3	2	0	1	1	0	2	0
2	2	1	1	2	1	3	3	2	1	1	2	0	2	1
2	1	2	1	2	1	3	3	2	1	1	2	0	2	1
2	1	2	1	2	1	3	3	1	0	1	1	0	2	0
1	1	2	1	2	1	1	3	1	0	1	1	0	2	0
1	1	2	1	1	1	3	3	1	0	1	1	0	1	0
2	1	2	1	2	1	2	3	1	1	1	0	0	2	0
1	1	2	2	2	1	3	3	1	1	1	2	0	1	0
1	1	2	2	2	1	3	3	1	1	1	1	0	2	0
1	2	2	1	2	1	3	2	1	1	2	1	1	1	0
1	1	2	1	2	1	3	2	2	1	2	1	0	2	0
1	1	2	2	2	1	3	3	1	1	1	1	0	2	0
1	1	1	1	2	1	1	3	2	2	2	2	0	2	1
1	1	2	2	2	1	3	3	1	1	1	1	0	1	0
1	2	1	2	2	2	2	3	2	2	1	2	0	1	0
2	2	2	1	2	1	3	3	2	2	1	2	0	2	2
1	1	2	2	2	1	2	3	2	2	1	1	0	2	2
2	1	2	2	2	2	2	3	2	1	1	1	0	2	2
2	1	1	2	2	1	1	3	2	1	2	2	0	2	1
1	1	1	1	2	1	1	3	1	1	1	2	0	2	2
1	1	1	2	2	1	2	3	1	1	1	1	0	2	2
2	1	2	2	2	2	2	3	1	1	1	1	0	2	2
2	2	1	1	2	1	1	3	2	1	2	1	0	2	2
1	1	2	1	2	1	2	3	1	1	1	2	0	2	2
2	3	1	1	2	1	3	3	2	1	2	1	0	1	1
2	2	1	1	2	1	3	3	2	1	1	1	0	2	1
2	2	1	2	2	2	2	3	2	1	2	2	0	2	1
1	1	2	1	2	1	3	2	1	0	1	1	0	2	2
1	1	2	1	2	1	3	3	2	2	1	2	0	2	0
1	1	2	1	2	2	3	3	2	1	2	2	0	2	0
1	1	2	1	2	1	3	3	1	0	2	2	1	1	1
1	1	2	1	2	1	1	3	2	1	2	2	0	2	1
1	1	2	1	2	1	2	3	2	0	2	2	0	2	1
1	1	2	1	2	2	1	3	2	2	1	2	0	2	1
1	1	2	1	2	1	1	3	2	2	1	2	0	2	1
1	1	2	1	2	2	2	3	2	0	1	2	0	1	1
2	1	2	1	2	2	2	3	2	1	1	1	0	1	2
2	1	1	1	2	1	1	3	2	1	1	1	1	2	1
2	1	2	1	2	2	1	3	2	2	1	2	0	2	1
2	1	2	1	2	1	3	1	1	1	1	1	0	1	0
2	2	2	2	2	2	1	3	2	2	1	2	0	2	1
2	1	1	1	2	1	3	3	1	1	1	1	0	2	1
1	1	2	2	2	2	1	3	2	1	1	2	0	2	2
1	2	1	1	2	1	3	2	2	2	1	1	0	2	2
1	3	1	1	1	1	1	3	1	1	2	1	0	2	1
2	1	2	1	2	2	3	3	1	0	1	1	0	2	0
1	3	1	1	1	2	1	3	2	2	1	2	0	2	2
1	1	1	1	1	1	1	3	1	1	2	1	0	2	1
2	1	2	1	2	1	1	3	1	1	1	2	0	2	1
2	1	1	2	2	1	3	2	1	1	1	1	0	2	1
2	1	2	1	2	2	2	3	2	1	1	1	0	2	1
1	1	1	1	1	1	1	2	0	0	2	1	0	2	2
2	1	1	2	2	2	3	3	2	2	1	2	0	2	1
2	1	1	1	2	1	2	3	2	2	1	1	0	2	1
2	1	1	1	2	1	2	3	2	2	1	0	0	1	1
2	1	2	2	2	2	3	3	2	1	1	2	0	2	2
2	2	1	2	2	2	2	3	2	1	1	1	0	2	2
2	2	1	1	2	2	1	3	2	1	1	1	0	1	1
1	1	2	1	2	1	2	3	2	1	1	1	0	2	2
2	3	2	1	2	2	2	3	2	1	1	2	0	2	0
1	1	2	2	2	2	1	3	2	1	1	1	0	2	2
1	1	1	1	2	1	3	3	1	1	2	1	0	2	1
2	1	2	2	2	1	1	3	1	1	1	2	0	2	2
2	2	1	2	2	1	1	2	2	1	1	2	0	2	1
1	1	2	1	2	1	2	3	1	1	1	1	0	2	2
1	1	2	2	2	1	2	3	1	1	1	1	0	2	2
1	1	1	2	2	1	3	3	2	2	1	2	0	2	1
2	1	2	1	2	1	2	3	2	2	1	1	0	2	2
1	1	2	1	2	1	2	3	1	1	1	1	0	2	2
1	3	1	2	2	1	3	2	1	1	1	2	0	1	2
2	1	2	1	2	1	2	3	1	1	1	1	0	2	2
1	1	2	1	2	1	3	2	1	0	2	0	0	2	2
2	1	2	1	2	1	1	2	2	1	1	2	0	2	1
2	1	1	1	2	1	1	3	2	1	1	2	0	2	1
2	1	2	1	2	2	3	3	2	1	1	2	0	1	1
2	1	1	2	2	1	1	3	2	2	1	2	0	2	2
1	1	2	1	2	1	3	3	2	1	1	1	0	1	2
1	3	1	2	2	1	2	2	2	2	1	2	1	1	1
1	3	1	2	2	1	3	2	2	2	1	2	0	2	1
2	1	1	2	2	1	3	3	2	2	1	2	0	2	1
2	2	1	2	2	1	1	3	2	1	1	2	0	2	2
2	1	2	1	2	1	3	3	2	2	1	0	0	2	0
1	2	2	2	2	2	1	3	2	2	1	2	0	2	2
2	1	2	1	1	1	1	2	1	1	1	2	0	2	2
1	1	2	1	2	1	3	3	1	1	1	1	0	1	0
1	1	1	1	2	2	1	3	2	2	1	2	0	2	1
2	1	1	1	2	1	1	2	1	1	1	2	1	1	2
2	2	1	1	2	1	3	3	1	1	2	1	0	2	2
1	1	2	1	2	1	3	3	2	2	1	2	0	2	2
1	1	1	1	2	1	1	2	1	1	2	1	0	1	0
1	1	1	2	1	1	3	3	2	2	1	2	0	2	1
1	1	1	1	2	1	3	3	2	1	1	1	1	1	1
2	1	1	1	2	1	2	3	2	1	1	0	0	2	0
1	1	2	1	2	1	2	3	1	0	1	2	0	2	1
1	2	1	1	2	1	1	2	1	1	1	1	0	2	1
2	3	1	2	2	1	1	3	2	2	2	2	0	2	2
1	1	1	1	2	1	3	3	1	1	2	1	0	2	1
2	2	2	1	2	1	2	3	2	1	1	1	0	2	2
1	1	1	2	1	1	2	3	2	2	1	2	0	2	0
1	2	1	1	2	1	3	3	2	1	2	2	0	2	0
1	1	2	2	2	2	1	3	1	0	2	1	0	1	1
2	1	1	1	2	1	1	3	1	1	2	1	0	2	1
2	1	1	1	2	1	1	3	1	0	1	2	0	2	1
2	1	2	1	2	1	3	3	2	2	1	1	0	2	2
1	1	2	1	2	1	2	3	2	2	1	2	0	2	1
2	1	1	1	2	1	1	2	2	1	1	1	0	1	2
2	1	2	1	2	1	2	3	2	1	1	1	0	2	2
1	1	2	1	2	2	1	3	1	1	1	2	0	2	1
2	1	2	1	2	1	2	3	2	2	1	2	0	2	2
2	1	2	2	1	1	2	2	2	2	1	2	0	2	1
1	3	1	1	2	1	3	3	1	1	2	1	0	2	0
2	1	2	1	2	1	3	3	2	2	1	1	0	2	2
1	2	2	2	1	1	3	3	2	2	1	1	0	2	2
1	2	2	1	2	1	1	3	2	2	1	0	0	1	2
2	1	2	1	2	2	2	3	2	1	1	1	0	2	1
1	1	1	2	2	1	2	3	1	1	1	2	0	1	1
1	1	1	1	2	1	3	3	1	1	1	0	0	2	0
2	2	2	1	2	1	2	3	1	1	1	1	1	2	2
1	1	1	1	2	1	3	2	1	0	2	2	0	2	0
1	1	2	1	2	2	2	3	2	1	1	2	0	2	1
1	1	2	2	2	1	3	3	1	0	1	2	0	2	1
1	1	2	1	2	1	3	3	2	1	1	0	0	2	2
2	3	1	2	2	2	2	2	1	2	2	0	1	1	0
1	1	2	1	2	1	3	3	2	1	1	2	0	2	1
2	1	2	1	2	1	2	3	2	1	1	2	0	1	0
2	2	2	2	2	2	2	3	2	2	1	2	0	1	2
1	1	2	1	2	1	3	3	2	2	1	2	0	2	2
2	1	1	1	2	1	3	3	1	1	1	2	0	2	1
2	1	1	1	2	1	3	3	1	0	1	1	0	2	1
2	3	1	2	2	2	3	3	2	1	1	1	0	2	1
2	1	2	1	2	1	1	2	2	1	2	1	0	2	0
1	3	1	1	2	2	1	3	1	0	1	0	0	1	1
2	2	1	2	2	1	3	3	1	0	1	2	0	1	1
1	1	2	1	1	1	2	3	2	1	1	2	0	2	1
1	3	1	2	2	1	3	3	2	1	1	2	0	1	1
2	3	1	1	2	1	3	3	1	1	1	2	0	2	1
2	3	2	2	2	2	1	2	2	1	1	2	0	2	2
1	1	2	1	2	2	2	3	2	2	1	2	0	2	0
1	2	2	1	2	2	2	3	2	1	2	1	0	2	2
1	2	2	1	2	2	1	3	2	1	2	1	0	2	2
2	1	2	1	2	1	3	3	2	1	2	1	0	2	2
2	1	2	2	2	1	2	3	1	1	1	1	0	2	0
2	1	2	1	2	1	2	3	1	1	1	1	0	2	0
2	1	2	1	2	1	3	3	2	1	1	2	0	1	2
2	1	2	1	2	1	3	3	2	2	1	2	0	1	2
1	1	2	1	2	1	3	3	2	1	1	2	0	2	2
2	2	2	1	2	1	2	3	2	1	1	2	0	2	2
1	2	2	1	2	1	1	3	2	2	2	2	0	2	0
1	3	1	2	2	2	2	3	2	1	1	1	0	2	1
2	2	2	1	1	1	3	3	2	0	1	2	0	2	2
2	1	2	1	1	1	3	3	2	0	1	2	1	1	2
1	1	2	1	2	1	2	3	1	1	2	2	0	2	2
1	1	2	1	2	1	3	3	2	0	1	2	0	2	2
2	2	2	1	2	1	3	3	2	2	1	1	0	1	2
1	1	2	1	2	1	2	3	2	1	1	2	0	2	2
1	1	2	1	2	1	3	3	2	0	1	2	0	1	2
2	1	2	1	2	1	1	2	2	1	1	1	0	2	1
1	1	2	1	2	1	2	3	2	1	1	2	0	2	2
2	1	2	1	2	1	3	3	2	1	1	2	0	2	2
1	1	2	1	2	1	3	3	1	1	1	1	0	2	0
2	1	2	1	1	1	3	3	2	2	1	2	0	1	2
2	1	2	1	2	1	3	2	1	0	1	1	0	2	0
1	1	2	1	2	1	3	2	1	0	1	1	0	2	0
1	1	2	1	2	1	3	3	2	1	1	2	0	2	2
1	1	2	1	2	1	3	2	1	1	2	2	0	2	2
1	2	2	1	2	1	2	3	2	2	1	2	0	2	1
2	1	1	2	2	2	2	3	2	1	1	2	0	2	2
2	1	2	1	2	1	3	2	1	0	1	1	0	2	0
2	1	2	2	2	1	3	3	1	1	1	2	0	1	1
2	1	2	1	2	1	1	2	1	0	1	1	0	2	2
1	1	2	1	2	1	2	3	2	1	1	1	0	2	2
2	1	2	1	2	1	1	3	2	1	2	2	0	1	1
1	1	2	1	2	1	1	3	1	1	1	1	0	2	2
2	1	2	1	2	1	3	3	2	1	1	2	0	2	2
2	1	2	1	2	1	3	3	1	1	1	2	0	2	0
1	1	2	1	2	1	1	3	1	1	1	2	0	2	2
2	1	2	1	2	1	3	3	1	1	1	1	1	2	1
1	1	2	1	2	1	3	3	1	1	1	2	0	2	0
1	1	2	1	2	1	1	3	1	0	1	1	0	2	1
1	1	2	2	2	1	3	3	0	1	1	2	0	2	1
1	1	2	1	2	1	3	3	1	1	1	1	0	2	1
1	1	2	1	2	1	1	3	1	0	1	2	0	2	1
2	1	2	1	2	1	2	2	1	0	1	2	0	2	1
1	1	2	1	2	1	3	3	1	1	1	2	0	2	0
2	1	2	1	2	1	3	3	1	1	1	2	0	2	1
1	1	2	1	2	1	1	3	1	1	1	1	0	2	1
1	1	2	2	2	1	3	3	2	1	1	2	0	2	0
2	2	2	1	2	1	1	3	1	1	1	2	0	2	0
2	1	2	1	2	1	3	3	1	0	1	1	0	1	1
2	1	2	1	2	2	1	3	1	1	2	2	0	2	0
1	1	2	2	2	1	2	3	2	1	1	2	0	2	2
2	1	2	1	2	1	2	3	1	1	1	2	0	1	0
1	1	2	1	2	1	1	3	1	1	1	2	0	2	0
2	1	2	2	2	2	3	3	2	1	1	2	0	1	0
1	3	2	1	2	2	1	3	2	1	1	1	0	2	2
2	1	2	1	2	1	2	3	1	1	1	1	0	2	2
2	1	2	1	2	1	2	3	1	1	1	2	0	2	0
1	1	2	1	2	1	1	3	1	1	1	2	0	2	1
1	1	2	1	2	1	3	3	2	1	1	2	0	2	2
1	1	2	1	2	1	2	3	1	1	1	2	0	2	0
2	1	2	1	2	1	3	3	1	1	1	1	0	1	0
1	1	2	2	1	1	3	3	2	1	1	2	0	2	2
1	3	1	2	2	2	1	3	2	2	1	0	0	1	2
2	1	2	1	2	1	1	3	1	1	1	2	0	1	2
1	2	2	2	2	1	2	3	1	2	1	0	0	2	1
2	1	2	1	2	1	1	3	2	1	1	2	0	2	2
1	1	2	2	2	1	3	3	2	1	1	2	0	2	1
1	1	2	1	2	1	1	3	2	2	1	2	0	2	2
2	1	2	2	2	2	2	3	2	1	1	1	0	1	2
2	1	2	1	2	1	3	3	2	2	1	2	0	2	2
1	2	2	1	2	2	3	3	2	2	1	2	0	2	2
2	2	2	1	2	1	2	3	2	2	1	2	0	2	2
1	2	1	1	2	1	3	2	2	2	1	2	0	2	1
2	1	2	1	2	1	3	3	1	1	1	2	0	2	2
1	1	2	1	2	1	3	2	1	0	1	1	0	2	0
1	1	2	1	2	1	1	3	1	1	1	1	0	2	2
1	1	2	1	2	1	3	3	2	2	2	2	0	2	2
2	1	2	1	2	1	3	3	1	1	1	1	0	2	1
2	1	2	1	2	1	2	3	1	1	1	2	0	2	1
1	1	1	2	2	1	2	3	2	1	2	2	0	2	1
1	1	1	1	2	1	3	3	2	1	2	2	1	2	2
1	1	2	1	2	1	2	3	2	2	1	1	0	2	2
2	2	1	1	2	1	3	3	1	1	2	1	0	2	2
2	1	2	1	2	1	3	2	1	0	1	1	0	1	2
2	1	2	1	2	1	1	3	2	2	1	2	0	2	2
2	1	1	1	2	1	1	3	2	1	1	1	0	2	2
2	3	1	2	2	1	3	3	2	2	2	2	0	1	2
2	2	1	1	2	1	3	3	2	1	2	1	0	2	2
1	1	2	1	2	1	3	3	1	0	2	2	0	2	1
1	1	2	1	2	1	3	2	1	0	2	2	0	2	1
1	1	1	1	1	1	3	3	2	1	2	1	0	2	2
1	1	2	1	2	1	2	3	2	1	1	2	0	2	1
1	1	2	1	2	1	2	3	2	1	1	1	0	2	1
2	1	2	1	2	2	3	3	2	2	1	2	0	2	2
1	1	1	1	1	1	3	3	2	2	1	2	0	2	2
1	1	2	1	2	1	1	3	1	1	1	2	0	2	1
1	3	2	1	2	1	1	3	2	2	1	2	0	2	2
1	1	2	1	2	1	2	3	2	1	1	2	0	2	2
1	2	2	1	2	1	3	3	0	0	2	2	0	2	1
2	1	2	1	2	1	3	3	2	1	1	2	1	1	1
1	2	1	2	2	1	3	3	2	1	1	2	0	2	1
2	1	2	1	2	1	3	3	2	1	1	2	0	2	2
1	2	2	1	2	1	1	3	2	1	2	1	0	2	2
1	2	2	1	2	1	2	2	1	1	1	1	0	2	2
2	2	1	1	2	2	2	3	2	2	1	2	0	2	1
1	1	2	1	2	2	3	3	1	1	1	2	0	1	2
1	2	2	1	2	2	3	3	2	1	1	2	0	2	2
2	1	2	1	2	1	2	3	2	1	1	2	0	2	2
1	1	2	1	1	1	2	3	1	1	1	2	0	2	2
2	1	2	1	2	1	3	3	1	1	1	2	0	1	1
1	1	1	2	2	1	3	3	2	2	2	2	0	2	1
1	2	2	1	2	1	3	3	2	2	1	2	0	2	2
1	1	2	1	2	1	2	3	1	1	1	2	0	1	2
2	1	2	1	1	2	3	3	1	1	1	1	0	2	2
2	2	2	1	2	2	2	3	1	1	1	2	0	2	2
1	1	2	1	2	1	3	3	1	1	1	2	0	1	2
1	1	2	1	2	1	1	3	2	1	1	1	0	2	1
2	1	2	1	2	2	2	3	2	2	1	1	0	1	1
1	1	2	1	2	1	1	3	1	1	1	2	0	2	2
1	1	2	1	2	1	3	3	2	2	1	1	0	2	1
1	1	2	1	2	1	3	3	2	2	1	2	0	2	1
1	1	1	1	2	1	3	3	2	1	1	1	0	2	2
1	3	1	2	2	1	1	2	1	2	2	2	0	2	2
1	1	1	2	1	1	2	2	1	0	1	1	1	2	0
2	1	2	1	2	1	2	3	2	2	1	2	0	2	1
2	1	2	1	2	1	2	3	2	2	1	2	0	2	1
1	1	2	1	2	1	2	3	2	1	1	2	0	2	2
2	1	2	1	2	1	1	3	2	2	1	1	0	2	1
1	1	2	1	2	1	3	3	2	1	1	2	0	1	0
2	1	2	1	2	2	2	3	2	2	1	1	0	1	2
1	1	2	1	2	1	2	3	1	1	1	2	0	1	2
1	1	2	1	2	1	3	3	2	2	1	1	0	2	1
1	1	2	1	2	1	2	3	1	1	1	2	0	2	2
1	1	1	1	2	1	3	2	1	1	1	1	0	2	0
1	1	2	1	2	1	1	3	2	1	1	2	0	2	2
1	1	2	1	2	1	2	3	2	2	1	2	0	2	1
2	1	2	1	2	1	3	3	2	1	1	2	0	2	1
1	1	2	1	2	1	2	3	2	2	1	2	0	2	1
1	3	1	1	2	2	3	3	2	2	1	2	0	2	1
2	1	2	1	2	1	3	3	2	2	1	0	0	1	1
1	1	1	1	2	1	2	3	1	1	1	1	0	2	2
1	1	2	1	2	1	1	3	2	1	1	1	0	1	1
1	1	1	1	2	1	3	3	1	1	1	1	0	2	2
1	1	2	1	2	1	3	3	1	1	1	2	0	2	2
2	1	1	1	2	1	2	3	1	1	1	1	0	1	2
1	1	2	2	2	1	1	3	2	1	2	2	0	2	1
2	2	1	1	1	1	2	3	1	1	1	0	0	2	1
2	1	1	1	2	1	3	3	1	1	1	2	1	2	1
2	2	2	1	2	1	2	3	2	2	1	2	0	2	1
1	2	1	1	2	1	3	3	1	1	1	0	0	2	2
1	3	2	1	2	2	2	3	2	1	1	2	0	2	2
1	3	1	1	2	1	3	3	1	1	1	1	0	2	2
1	1	2	1	2	1	3	3	2	2	1	2	0	2	1
1	2	2	1	2	2	2	3	2	1	1	2	0	1	0
1	2	2	1	2	2	1	3	2	1	1	2	0	1	0
1	1	2	1	2	2	2	1	2	1	1	2	0	1	1
2	1	2	2	2	1	3	3	2	1	1	2	0	2	1
2	1	2	1	2	1	1	3	2	1	1	1	0	2	0
1	1	2	1	2	1	3	3	2	1	1	2	0	2	1
2	2	2	1	2	1	3	2	1	1	1	2	0	2	1
1	1	2	1	2	1	2	3	2	1	1	1	0	2	1
1	1	2	1	2	1	3	3	2	1	1	2	0	1	1
2	3	2	1	2	1	3	1	1	1	2	2	0	1	0
1	1	2	1	2	1	2	3	1	1	1	1	0	1	2
1	1	2	1	2	1	3	2	1	1	1	2	0	2	1
1	1	2	1	2	1	2	3	2	1	1	2	0	2	1
2	1	2	2	2	1	1	3	2	2	1	2	0	2	1
2	3	2	2	2	1	3	2	1	1	2	2	0	1	1
1	1	2	1	2	1	3	3	2	1	1	2	0	1	1
2	1	2	2	2	1	3	3	1	1	1	2	0	2	0
1	1	1	2	2	2	2	3	2	1	1	2	0	2	0
1	2	2	2	2	2	3	3	2	2	1	2	0	2	1
2	1	2	2	1	2	1	3	2	1	1	2	0	2	0
2	1	2	1	2	1	3	3	2	1	2	1	0	2	2
1	1	2	1	2	2	1	3	2	1	1	2	0	1	2
1	1	2	1	2	1	3	3	2	1	1	2	0	2	1
1	1	2	1	1	1	1	3	1	1	1	2	0	2	2
2	1	2	1	2	1	3	3	2	1	1	2	0	2	1
1	1	2	2	2	2	1	3	2	2	1	2	0	1	1
2	1	2	1	2	1	3	3	2	1	1	2	0	2	1
2	1	2	1	1	1	3	3	2	0	2	2	1	1	0
2	3	2	1	2	1	3	3	1	1	2	2	0	1	1
1	1	2	1	2	1	3	3	2	1	1	2	0	2	0
1	2	2	1	2	1	3	2	1	1	2	2	0	2	2
1	1	1	1	2	1	3	3	2	2	1	2	0	2	2
1	2	1	2	2	1	3	3	2	2	1	2	0	1	2
1	1	2	2	1	1	3	3	2	1	1	2	0	2	2
2	1	2	1	2	2	3	2	2	2	2	2	0	2	1
2	2	1	2	2	1	3	3	2	2	1	2	0	2	2
2	1	2	1	2	1	3	2	2	1	2	2	0	2	2
1	1	2	1	2	1	1	3	1	1	1	2	0	2	2
1	2	1	1	2	1	1	3	2	2	1	2	0	2	2
1	2	1	1	2	1	1	3	2	1	1	2	0	1	2
1	1	2	1	2	1	3	3	1	1	1	2	0	2	2
1	1	2	1	2	1	1	3	1	1	1	2	0	2	2
2	1	2	1	1	1	2	3	1	0	1	1	0	2	1
2	1	2	1	2	1	3	3	1	1	2	1	0	2	2
2	1	2	1	1	1	1	3	1	1	1	2	0	2	1
1	1	2	1	1	1	1	3	1	1	1	2	0	1	2
2	1	2	1	2	1	3	2	1	2	2	2	1	2	0
1	1	2	1	2	1	2	3	2	1	1	1	0	2	1
1	1	2	1	2	1	3	3	1	1	1	2	0	2	2
2	2	2	2	2	1	3	3	2	2	1	2	0	2	1
1	1	2	1	2	1	2	3	1	0	1	2	0	1	1
2	3	2	1	2	1	3	3	2	2	1	2	0	2	1
2	1	2	1	2	1	2	3	2	1	1	2	0	1	1
1	1	2	2	2	1	1	3	2	0	1	1	0	2	1
1	1	2	1	2	2	3	3	1	1	1	1	0	2	2
1	1	2	1	2	2	2	3	2	1	1	1	0	2	2
1	1	2	2	2	1	3	3	1	1	1	1	0	2	2
1	1	2	2	2	1	3	3	1	1	1	1	0	2	2
1	2	2	1	2	1	1	3	2	1	1	2	0	2	2
2	1	2	1	2	1	3	3	1	1	1	1	0	2	2
1	2	2	1	2	1	3	3	1	1	1	1	0	2	2
1	2	2	1	2	2	1	3	2	1	1	2	0	2	2
1	1	2	2	2	1	2	3	1	1	1	1	0	2	2
1	1	2	1	2	2	2	3	2	1	1	2	0	2	1
2	1	2	2	2	1	3	3	1	0	2	2	0	1	0
1	1	2	2	2	2	3	2	0	0	1	2	0	2	0
1	2	1	2	2	1	1	3	1	1	1	2	0	1	2
2	1	2	2	2	2	2	3	1	1	1	1	0	2	2
1	2	1	2	2	2	2	3	2	2	1	2	0	2	2
1	1	1	2	2	1	3	3	2	1	1	2	0	2	2
2	2	1	2	2	2	2	3	2	2	1	2	0	2	2
1	1	1	2	2	1	2	3	2	1	2	1	0	1	2
1	1	2	1	2	1	1	3	1	1	1	2	0	1	1
1	1	2	2	2	1	2	3	1	0	1	1	0	2	0
1	1	2	2	2	1	3	3	1	0	1	1	0	2	0
2	1	2	2	2	1	3	3	1	1	1	1	0	1	0
1	1	2	1	2	1	3	3	2	1	1	2	0	2	2
1	1	2	1	2	1	2	2	2	2	1	2	0	2	2
2	1	2	1	1	1	1	3	1	1	1	1	0	2	1
2	1	2	1	1	1	2	3	1	0	1	1	0	2	1
1	1	2	1	2	1	1	3	2	1	2	1	0	2	1
1	1	2	1	2	1	3	2	1	1	1	2	0	1	1
1	1	2	1	2	1	2	3	1	1	1	0	0	1	2
2	1	2	1	2	1	3	3	2	1	1	1	0	2	2
1	1	2	1	2	1	3	3	2	2	1	0	0	1	2
2	1	2	1	2	1	3	3	2	1	1	1	0	2	2
2	1	2	1	2	1	2	3	2	1	1	1	0	1	2
2	1	2	1	2	1	3	3	2	0	1	1	0	2	2
2	1	2	1	2	1	3	2	2	2	1	0	0	1	2
2	1	2	1	2	1	1	3	2	1	1	1	0	2	2
2	1	2	1	2	1	3	3	2	1	1	1	0	1	2
2	1	2	1	2	1	2	3	1	1	1	2	0	2	0
1	1	2	1	2	2	3	3	2	1	1	2	0	2	2
2	1	2	1	2	2	1	3	2	1	1	2	0	2	0
1	1	2	2	2	1	1	3	2	1	1	2	0	2	2
2	1	2	1	2	1	3	3	2	1	1	2	0	2	2
1	1	2	1	2	2	2	3	2	1	1	2	0	1	2
1	1	2	1	2	1	3	3	2	1	1	1	0	2	2
1	1	2	1	2	1	3	3	2	1	1	2	0	2	1
1	2	2	1	2	1	1	3	2	1	1	2	0	2	1
1	1	2	1	2	1	3	3	2	1	1	2	0	2	2
1	1	2	1	2	2	3	3	2	1	1	2	0	2	2
1	2	2	1	2	1	1	3	2	1	1	1	0	2	1
2	1	2	1	2	2	2	3	2	1	1	2	0	1	1
2	1	2	1	2	1	3	3	1	0	1	2	0	2	1
1	1	2	1	2	1	3	3	2	1	1	1	0	2	1
2	1	2	2	2	1	2	2	1	0	1	1	0	2	2
1	1	2	1	1	1	3	3	2	2	1	2	0	2	2
1	1	2	1	2	1	3	3	2	2	1	2	0	2	2
1	1	2	1	2	1	3	3	2	2	1	2	0	2	2
2	1	2	1	2	1	1	3	1	1	2	1	0	2	2
2	1	1	2	2	2	1	3	2	2	1	2	0	1	1
2	1	2	1	2	1	1	3	1	1	1	1	0	1	2
1	1	1	1	2	1	3	3	2	2	1	2	0	1	2
1	1	2	1	2	2	1	3	2	2	2	2	0	2	1
1	1	2	1	2	1	3	3	2	1	1	1	0	1	1
2	2	2	2	2	2	2	3	2	2	1	2	0	2	1
2	1	2	1	2	1	3	3	1	1	1	2	0	1	1
1	1	2	1	1	1	2	3	2	2	1	2	0	2	1
1	1	2	1	2	1	2	3	2	2	1	2	0	1	1
1	1	1	1	2	1	3	3	2	2	1	2	0	1	2
1	3	2	1	2	1	2	3	1	1	1	2	0	2	1
1	1	1	1	2	2	2	3	2	2	1	2	0	1	1
2	1	2	1	2	2	1	3	2	2	1	2	0	2	1
1	1	2	2	2	1	2	3	2	2	1	2	0	2	1
1	1	1	2	2	1	2	3	2	1	1	2	0	2	1
1	1	1	1	2	1	3	2	1	1	1	2	0	2	1
1	1	2	2	2	1	3	3	2	1	1	2	0	1	0
2	3	1	2	2	2	1	3	2	1	1	1	0	1	1
2	1	2	1	2	1	3	3	2	2	1	2	0	1	1
1	1	2	2	2	1	1	3	2	1	1	2	0	2	2
1	1	2	1	2	1	1	3	2	2	1	2	0	2	1
1	1	2	1	2	1	3	3	1	1	1	2	0	1	1
1	1	2	2	2	1	2	3	2	2	1	2	0	2	2
2	1	1	1	2	2	1	3	2	1	2	2	0	2	1
1	1	2	1	2	1	1	3	2	2	1	2	0	2	1
2	1	1	2	2	1	1	3	1	0	1	2	0	1	2
2	1	1	1	2	1	2	3	2	1	1	2	0	2	2
2	1	2	1	2	1	3	3	2	1	1	1	0	2	2
2	1	1	1	2	1	2	3	2	1	1	2	0	2	2
1	1	2	2	2	1	2	3	2	1	1	2	0	2	2
1	1	2	1	2	1	2	3	1	1	1	1	0	2	2
1	1	1	1	2	1	1	3	2	1	1	2	1	2	1
1	1	2	1	2	1	3	3	1	0	1	0	0	1	1
2	1	2	1	2	1	2	3	2	2	1	2	0	2	1
1	1	1	1	2	1	2	3	2	0	1	2	0	2	2
1	1	2	2	2	1	2	3	2	1	1	2	0	2	2
1	1	1	1	2	1	1	3	2	1	1	2	0	2	2
1	2	1	1	2	1	1	3	2	1	1	2	0	1	2
2	1	2	1	2	2	3	3	2	2	1	2	0	1	2
2	1	1	1	2	1	3	3	2	2	1	2	0	2	2
1	1	1	1	2	1	2	3	2	0	1	1	0	2	2
2	3	2	2	2	1	1	3	2	1	1	2	0	2	2
1	1	2	2	2	1	3	2	1	0	1	2	0	1	2
1	2	1	1	2	1	2	3	2	1	1	1	0	2	2
1	1	2	2	2	1	2	3	2	1	1	2	0	2	2
1	1	2	1	1	1	1	3	2	2	1	1	0	2	1
1	1	2	2	2	1	1	3	2	1	1	0	0	2	2
1	2	2	2	2	1	1	3	2	1	1	2	0	1	2
1	1	1	1	2	1	3	3	1	1	1	2	0	2	2
2	1	2	2	2	1	2	3	1	1	1	2	0	2	2
2	2	1	2	1	1	1	1	1	1	2	2	1	2	2
1	1	1	1	2	1	2	3	2	1	1	1	0	2	2
2	3	1	1	2	2	3	3	2	2	1	2	0	2	2
1	1	2	2	2	1	3	3	1	1	1	2	0	2	2
2	1	2	2	2	1	3	3	2	1	1	1	0	1	2
1	3	1	2	1	2	3	3	2	2	1	2	0	2	2
1	1	2	2	2	1	1	3	2	1	1	2	0	1	2
2	1	2	2	2	1	1	3	2	1	1	0	0	2	2
1	3	1	1	1	1	1	2	1	1	2	2	0	2	2
1	1	2	1	2	1	2	3	2	1	2	2	0	1	0
1	1	1	2	2	1	3	3	2	1	1	2	0	2	1
2	1	1	1	2	1	3	3	2	1	1	1	0	1	2
2	2	2	1	2	1	2	3	2	2	1	2	0	2	0
2	1	2	1	2	1	2	3	2	0	1	1	0	2	2
1	1	1	2	2	1	3	3	2	1	1	2	0	1	2
1	1	2	2	2	1	2	3	2	1	1	1	0	2	2
2	3	1	1	2	2	2	3	2	1	2	1	1	2	1
1	1	2	1	2	1	3	3	2	2	1	2	0	2	0
1	1	2	1	2	1	3	3	2	2	1	2	0	2	0
1	1	2	1	1	1	3	3	2	2	1	2	0	2	0
1	1	2	1	2	1	3	3	2	2	1	2	0	2	0
1	1	1	2	2	1	3	3	2	2	1	2	0	1	2
1	2	1	2	2	1	3	3	2	1	1	2	0	2	2
1	2	1	1	2	1	3	2	1	0	1	2	0	2	2
2	1	1	2	2	1	2	3	2	1	1	2	0	2	2
1	1	2	1	1	1	1	3	2	2	1	1	0	2	1
1	2	1	2	2	1	2	3	2	2	1	2	0	2	2
1	1	1	1	2	1	3	3	1	1	1	2	0	1	1
1	1	2	2	1	1	3	3	2	2	1	2	0	1	1
1	2	1	2	2	1	1	3	2	2	1	2	0	2	2
1	2	1	1	1	1	2	3	1	1	1	2	0	2	1
1	2	1	2	2	1	3	3	1	2	1	2	0	2	2
2	1	2	1	1	2	2	3	2	2	1	1	0	2	1
1	1	1	2	2	2	1	3	1	1	1	2	0	2	2
2	1	1	1	2	1	2	3	2	2	1	2	0	1	2
1	1	1	1	2	1	3	3	2	1	1	2	0	2	2
1	1	2	2	2	1	2	2	1	0	1	2	0	2	2
1	1	2	2	1	2	1	3	2	1	1	0	0	2	0
1	1	1	2	2	2	1	3	2	2	1	2	0	2	2
2	1	2	2	2	1	3	2	1	0	1	2	0	2	2
1	1	1	1	2	2	3	3	1	1	1	2	0	2	1
1	1	2	2	2	1	3	2	1	0	1	2	0	2	2
1	1	1	2	2	1	1	3	2	2	1	2	0	2	2
1	1	2	2	1	1	3	3	1	0	1	2	0	1	0
1	1	2	2	1	1	2	3	1	1	1	2	0	2	0
2	1	2	2	1	2	1	3	2	2	1	2	0	2	1
2	1	2	1	2	1	3	3	2	1	2	2	0	1	0
1	3	1	2	2	2	1	3	2	2	1	2	0	1	2
2	3	2	1	2	1	1	2	1	1	2	1	1	2	2
1	1	2	1	2	1	3	3	2	0	1	2	0	1	0
2	1	1	1	2	2	3	3	1	1	1	1	0	1	2
2	2	2	2	2	1	3	3	2	1	1	2	0	1	2
2	1	2	1	2	1	3	3	2	1	1	1	1	2	0
1	1	2	1	2	1	3	3	1	1	2	2	0	2	2
1	3	1	1	2	2	2	3	2	1	1	2	0	2	2
1	1	2	1	2	1	3	3	1	1	1	2	0	2	2
1	1	2	1	2	1	3	3	1	1	1	2	0	1	2
1	3	2	2	2	2	1	3	2	2	1	2	0	1	2
2	1	2	1	2	1	2	2	2	1	2	2	0	2	2
2	1	2	1	2	1	2	2	2	1	2	2	0	2	2
2	1	2	1	2	1	2	2	2	1	2	2	0	2	2
1	1	2	1	2	1	3	3	2	2	1	2	0	2	1
2	1	1	1	1	2	3	2	1	1	2	0	0	2	1
2	1	2	2	2	1	1	3	2	1	1	1	0	1	1
1	1	2	1	2	1	2	2	1	0	1	1	0	1	2
2	1	2	2	2	1	1	3	1	1	1	1	0	2	2
2	1	2	1	2	2	3	3	1	0	1	0	0	1	0
1	3	1	2	2	2	1	3	2	2	1	2	0	2	2
2	2	2	1	2	1	2	3	1	1	1	2	0	2	2
2	1	2	1	2	2	3	3	1	0	2	2	0	1	1
1	3	1	2	2	1	3	3	2	1	2	1	0	2	1
1	1	1	1	2	1	2	3	2	1	1	2	0	2	1
2	3	1	1	1	2	2	3	2	2	2	0	0	2	1
1	1	2	1	2	2	1	3	2	1	2	1	0	1	1
2	1	1	2	1	1	1	2	2	1	2	1	0	2	1
1	3	1	2	1	1	2	2	2	1	2	1	0	2	1
1	1	2	1	2	2	2	2	2	1	1	2	0	1	1
2	1	2	1	2	1	2	3	2	1	1	1	0	1	1
1	3	1	2	2	1	3	2	1	2	1	2	0	2	2
1	1	2	1	2	2	2	3	1	2	1	1	0	1	1
2	2	1	2	2	1	2	2	1	1	2	2	0	2	1
1	1	2	1	2	2	2	3	2	0	1	2	0	2	1
1	1	2	1	2	1	2	3	2	1	1	2	0	1	1
1	1	2	1	2	2	2	3	2	0	1	1	0	1	1
1	1	1	1	2	1	2	3	2	1	2	1	0	2	2
2	1	1	1	2	1	3	3	2	1	1	1	0	2	2
2	1	2	1	2	1	2	3	2	0	1	1	0	1	0
2	1	1	2	2	1	3	3	2	1	1	1	0	2	2
1	3	1	2	2	2	2	3	2	1	1	1	0	2	0
2	1	2	1	2	1	2	3	2	1	1	1	0	2	2
2	1	2	1	2	1	3	2	2	1	1	0	0	2	1
1	1	2	1	2	1	3	3	2	1	1	1	0	2	1
2	1	2	1	2	1	2	3	2	1	1	1	0	2	1
1	1	1	1	2	1	3	3	1	1	1	1	0	2	1
1	1	2	1	2	1	3	3	2	1	1	1	0	1	2
2	1	2	1	2	1	3	3	2	1	1	1	0	2	1
2	1	2	1	2	2	3	3	2	1	1	1	0	2	1
1	1	2	1	2	1	2	3	2	1	1	1	0	1	2
1	1	2	1	2	1	3	3	1	0	2	2	0	1	1
2	2	2	2	2	1	2	3	1	1	1	2	0	2	1
1	1	2	1	2	2	3	3	2	1	1	2	0	1	1
2	1	2	1	2	1	3	3	1	1	1	1	0	1	1
1	1	2	1	2	2	3	3	1	1	1	2	0	1	1
2	1	2	1	2	1	1	3	1	1	2	2	1	1	1
1	1	2	1	2	2	2	3	1	1	1	2	0	1	1
1	1	2	1	2	2	2	3	2	1	1	2	0	1	1
1	1	2	1	2	1	3	3	2	1	1	2	0	2	1
2	1	2	1	2	1	1	3	2	1	1	1	0	2	1
1	1	2	1	2	2	1	3	2	1	1	1	0	1	1
2	1	2	1	2	2	1	3	2	1	1	1	0	1	1
2	1	2	1	2	1	3	3	0	0	2	2	1	1	2
1	1	2	1	2	1	3	3	2	1	1	2	1	1	2
2	1	2	1	2	2	1	3	2	1	1	2	0	1	2
2	1	2	1	2	1	3	3	2	1	2	2	0	1	0
2	1	2	1	2	1	3	3	2	1	1	2	0	1	2
1	1	2	1	1	1	3	3	2	0	1	2	0	2	2
2	1	2	1	2	1	3	3	1	0	1	1	0	2	2
1	2	1	2	2	2	3	3	2	1	1	2	0	2	2
1	1	2	1	2	1	2	2	0	2	2	2	0	2	2
1	2	1	1	2	1	2	2	1	1	1	1	0	2	0
2	2	1	1	1	2	2	2	1	1	2	1	0	2	1
1	1	2	1	2	1	3	3	2	1	2	2	1	1	0
2	1	2	1	1	1	2	3	2	2	2	2	0	2	0
1	1	2	1	2	1	3	3	2	1	2	2	0	2	0
1	1	2	1	2	1	3	3	1	0	2	2	0	2	2
2	2	2	1	2	2	2	3	2	2	1	2	0	2	2
2	3	2	2	2	2	3	3	2	2	2	1	0	1	2
2	1	1	1	2	2	3	3	2	2	1	2	0	2	2
2	1	2	1	2	2	2	3	2	1	2	2	0	1	2
1	1	2	1	2	1	1	3	2	2	1	2	0	1	2
2	1	1	1	2	1	3	3	2	2	1	2	0	1	2
2	1	2	1	2	1	3	3	2	0	1	2	0	2	1
1	1	1	1	2	2	2	3	2	2	2	2	0	2	2
2	2	2	1	2	1	2	3	2	2	2	2	0	1	2
1	1	2	1	2	1	1	3	2	2	1	2	0	1	2
2	1	2	1	2	1	3	3	2	1	2	2	0	2	2
1	1	2	1	2	1	2	3	2	1	1	2	0	2	2
2	2	2	1	2	2	1	3	2	2	1	0	0	1	2
1	1	2	1	2	1	3	3	2	2	1	2	0	2	2
1	1	2	1	2	1	2	3	2	2	1	2	0	1	1
2	1	2	1	2	2	3	3	2	2	1	0	0	1	2
2	1	2	1	2	1	2	3	2	2	1	2	0	2	1
1	1	2	1	2	1	3	3	2	2	1	0	0	1	2
2	1	2	2	2	2	2	3	2	2	1	2	0	2	0
1	1	2	1	2	2	3	3	2	2	1	2	0	1	2
1	1	2	2	2	1	2	3	2	2	1	2	0	1	1
1	2	1	2	2	1	3	3	2	2	1	2	0	2	1
2	1	2	1	2	2	2	3	2	2	1	2	0	1	2
2	1	2	1	2	1	2	2	2	2	1	1	1	1	0
1	2	2	2	2	1	2	3	2	2	1	2	0	2	1
1	1	2	1	2	1	3	3	2	2	1	2	0	2	2
2	1	2	2	2	1	2	3	2	2	1	2	0	1	2
2	1	2	2	2	1	2	3	2	2	1	2	0	1	1
2	2	2	2	2	2	3	3	2	2	1	2	0	2	2
1	1	1	2	2	1	2	3	1	1	2	1	0	2	1
2	2	1	2	2	1	1	3	1	1	1	2	0	2	1
2	3	1	2	2	2	2	3	2	1	1	2	0	2	1
2	3	1	1	2	1	3	3	1	2	1	2	0	2	1
1	1	2	1	2	2	2	3	2	1	1	2	0	1	1
1	1	2	1	2	1	1	3	2	1	1	2	0	2	2
1	1	2	1	2	1	3	3	2	0	2	1	0	2	1
2	1	2	1	2	1	2	3	2	1	1	0	0	1	0
1	3	2	1	2	2	1	3	1	1	1	1	0	2	2
1	1	2	1	1	2	3	2	2	2	1	2	1	2	1
1	2	2	1	2	2	1	3	2	2	2	2	0	1	1
1	1	2	1	2	1	3	3	2	1	1	1	0	2	2
1	1	2	1	2	1	3	3	1	1	1	1	0	2	2
2	2	2	1	2	2	1	3	1	1	1	2	0	2	2
1	1	2	1	2	1	3	3	1	1	1	2	0	2	2
1	1	2	1	2	1	1	1	1	1	1	2	0	2	2
1	1	2	1	2	1	3	3	1	1	1	1	0	2	2
1	1	2	1	2	2	2	3	1	1	1	1	0	2	2
1	3	1	2	2	1	1	3	2	1	2	2	0	2	2
2	3	1	2	2	1	2	3	2	1	2	2	0	2	1
1	3	1	1	2	1	3	3	2	2	1	2	0	2	1
1	2	1	2	2	1	3	2	2	1	2	1	0	2	0
2	2	1	1	2	1	3	2	2	1	2	2	0	2	0
1	1	1	1	1	1	1	3	1	1	1	1	0	2	1
1	2	1	2	2	1	3	3	2	2	1	2	0	2	2
2	3	1	1	2	1	1	3	2	1	2	1	0	2	2
1	1	1	1	2	1	3	3	2	1	2	2	0	1	1
1	1	2	1	2	1	3	3	1	1	1	2	0	2	2
1	2	2	2	2	1	3	3	1	1	1	1	0	2	2
2	1	2	1	2	2	2	3	2	2	1	0	0	2	2
2	1	2	1	2	2	1	3	2	2	1	0	0	2	2
2	1	2	1	2	2	3	3	2	2	1	0	0	2	2
2	1	1	1	2	1	3	3	2	1	1	2	0	2	0
2	1	2	1	2	1	2	3	2	2	1	0	0	2	2
1	1	2	1	1	1	3	3	2	1	1	1	0	2	0
1	1	1	1	2	1	3	3	2	1	1	2	0	2	1
1	1	2	1	2	1	3	3	0	0	1	1	0	2	2
1	1	2	1	2	1	3	2	0	0	2	1	0	1	0
2	1	2	1	2	2	3	2	2	1	1	2	0	1	1
2	2	1	1	2	1	3	3	2	1	1	1	0	1	0
2	2	1	1	2	1	3	3	2	1	1	1	0	1	0
2	3	1	2	2	1	3	3	2	1	2	1	0	2	0
1	1	2	1	2	1	2	3	2	0	1	2	0	2	1
2	1	2	2	2	1	1	3	2	1	1	2	0	1	0
2	1	2	1	2	1	2	3	2	1	1	2	0	1	1
1	1	2	1	2	1	2	3	2	2	1	2	0	1	0
1	1	2	1	1	1	3	3	1	1	1	1	0	1	0
1	1	2	1	2	1	3	3	2	2	1	2	0	2	0
1	1	1	1	2	1	3	3	2	2	1	1	0	2	1
1	1	1	1	2	1	3	2	1	1	2	2	0	2	1
2	2	1	1	2	2	3	2	1	2	2	2	0	1	0
1	2	1	1	1	1	3	1	1	1	2	1	1	2	0
2	2	1	1	2	2	3	2	2	2	2	2	0	1	0
2	2	1	1	2	2	3	2	2	2	2	2	0	1	0
1	1	2	1	2	2	3	3	2	1	1	2	0	2	1
1	1	2	1	2	1	3	2	0	0	2	2	0	2	2
2	2	1	1	2	1	3	3	1	1	1	1	0	2	0
1	1	1	1	2	2	2	3	2	1	1	2	0	2	1
2	1	2	1	1	1	2	3	2	1	2	2	0	2	1
1	1	1	1	2	1	2	3	2	1	1	2	0	2	1
1	1	2	1	2	1	2	3	2	1	1	1	1	2	1
2	1	2	2	2	1	3	3	1	1	1	1	0	2	1
2	1	2	1	2	1	3	3	2	2	1	2	0	2	2
2	1	2	1	2	1	3	3	2	1	1	2	0	1	2
1	2	1	1	2	1	1	3	2	2	1	2	0	2	1
2	1	2	2	1	1	3	3	1	1	1	1	0	1	1
1	1	2	1	2	2	3	3	1	1	1	1	0	1	2
1	1	2	2	2	1	1	3	1	1	1	2	0	2	1
1	1	2	1	2	1	3	3	1	1	1	0	0	2	1
1	2	2	1	2	1	1	2	2	2	1	2	0	2	2
2	3	2	1	2	1	1	3	2	1	1	2	0	2	2
1	1	2	1	2	1	3	3	2	1	1	2	0	1	2
1	1	2	1	2	1	3	3	1	1	1	1	0	1	1
2	1	2	1	2	1	3	3	2	1	1	1	0	2	2
2	1	2	1	2	2	2	3	2	1	1	1	0	2	2
2	1	2	1	2	1	2	3	2	1	1	2	0	2	2
2	3	2	1	2	1	2	3	2	1	1	1	0	2	2
2	2	2	1	2	1	3	3	2	1	1	2	0	1	2
1	1	2	2	2	2	3	3	2	2	1	2	0	1	2
1	2	1	2	2	1	2	3	2	2	1	2	1	2	1
2	1	2	1	2	1	3	3	0	0	2	1	1	1	0
1	3	1	1	2	1	1	3	1	2	1	1	0	2	2
2	1	1	1	2	1	2	2	1	1	1	1	0	2	2
1	1	1	1	2	1	3	3	1	1	1	0	0	2	2
1	3	1	1	2	1	2	3	1	1	1	2	0	2	2
1	2	1	1	2	1	3	2	0	0	2	2	0	1	2
2	2	1	2	2	2	3	3	1	2	1	2	0	2	1
1	2	2	2	2	2	1	2	2	1	1	0	0	2	2
1	2	1	2	2	2	1	3	2	2	1	2	0	2	1
1	2	1	2	2	1	1	2	1	1	1	2	0	1	1
1	2	1	2	1	1	3	3	2	2	1	1	0	2	2
1	3	1	2	2	1	3	3	2	2	1	2	0	2	1
2	1	1	1	2	1	1	3	2	2	1	1	0	2	1
1	3	1	2	2	2	1	3	2	2	1	2	0	2	1
1	3	1	1	2	2	1	3	2	2	1	2	0	2	0
1	1	1	1	2	1	3	3	1	0	2	1	0	2	0
2	1	1	1	2	2	2	3	2	1	1	2	0	2	0
2	2	1	1	2	1	2	3	1	1	1	2	0	2	0
1	3	1	2	2	1	2	3	2	1	1	2	0	2	2
1	1	1	1	2	2	1	3	2	1	1	2	0	2	2
1	2	1	1	2	1	1	3	2	2	1	1	0	1	2
1	1	2	1	2	2	2	3	2	2	1	2	0	2	2
2	1	2	1	2	2	2	3	2	2	1	0	0	2	2
1	2	2	1	2	1	2	3	2	2	1	2	0	1	2
2	1	2	1	2	2	2	3	2	2	1	2	0	1	2
2	1	2	1	2	1	3	3	1	2	1	2	0	1	2
1	1	1	1	2	1	2	3	2	2	1	2	0	1	2
2	1	2	1	2	1	3	3	2	2	2	1	0	1	2
2	1	2	1	2	2	3	3	2	2	1	2	0	1	2
2	1	2	1	2	1	3	3	2	2	1	2	0	1	2
1	2	2	1	2	1	3	3	2	2	1	2	0	2	2
1	1	2	1	2	2	2	3	2	2	1	2	0	1	2
1	1	2	1	2	1	3	3	2	1	1	2	0	1	2
2	1	1	1	2	1	3	3	1	1	2	1	0	2	1
1	2	1	1	2	2	1	1	2	2	1	2	0	1	2
1	1	1	2	2	1	3	2	1	0	1	1	0	2	0
1	1	1	2	2	1	3	2	1	1	1	1	0	2	1
1	2	1	2	2	2	1	3	2	1	1	2	0	2	1
1	1	2	2	1	2	1	3	1	1	1	1	0	1	2
2	1	2	1	2	2	3	3	1	1	1	2	0	2	2
2	1	1	1	2	1	3	3	1	1	1	2	0	1	1
1	1	2	1	2	1	3	2	1	1	1	2	0	2	2
1	1	1	2	1	1	3	3	2	1	1	2	0	2	1
2	2	1	2	2	2	2	3	2	1	1	2	0	2	1
1	3	1	2	2	2	1	3	2	1	1	2	0	2	2
1	1	1	2	2	1	3	3	2	1	1	2	0	1	1
1	3	1	2	2	2	1	3	2	2	1	2	0	1	1
2	1	1	2	2	1	3	3	2	1	1	2	0	2	2
1	3	1	2	2	2	1	3	2	1	1	2	0	2	2
1	1	1	2	2	2	3	3	1	1	1	1	0	2	2
2	1	1	1	2	1	3	3	1	1	1	1	0	2	1
1	1	1	2	2	1	3	3	1	1	1	2	0	2	1
1	1	2	1	2	1	1	3	2	2	1	2	0	2	0
1	1	2	1	2	1	3	2	1	0	1	2	0	2	0
1	1	2	1	2	1	3	3	2	2	1	2	0	2	2
1	1	2	2	2	1	3	3	2	2	1	2	0	2	2
1	2	1	1	2	1	3	3	1	1	1	1	0	2	1
1	2	1	1	2	1	2	3	1	2	1	2	0	2	1
1	3	1	2	2	1	1	3	2	2	1	2	0	2	1
1	3	1	1	2	1	2	3	1	1	1	2	0	2	1
1	2	1	2	2	1	2	3	2	2	1	2	0	2	2
2	1	1	1	2	1	3	3	1	2	1	0	0	2	2
2	1	1	2	2	1	2	2	1	1	1	1	1	2	0
1	1	2	2	2	1	2	3	1	1	2	1	0	2	2
2	1	2	2	2	1	2	3	1	1	2	1	0	1	1
1	1	2	2	1	1	2	3	2	1	2	2	0	2	1
1	1	2	2	1	1	3	3	2	1	1	2	0	2	1
1	3	1	2	2	2	2	3	2	1	1	2	0	2	2
1	2	2	2	2	2	1	3	2	1	2	2	0	1	2
2	1	1	1	2	1	2	3	2	1	1	1	0	1	0
1	1	2	2	2	1	3	3	1	0	2	2	0	2	1
1	1	1	1	1	1	1	2	2	1	2	1	0	1	1
1	1	2	1	2	1	3	2	0	1	1	2	0	2	2
1	1	1	1	1	1	2	2	2	0	2	1	0	2	0
1	1	1	1	1	1	1	2	1	0	2	1	0	1	1
2	1	1	1	1	1	2	3	1	2	1	2	0	1	0
2	1	1	1	1	1	3	3	2	1	1	2	0	1	0
2	1	1	1	1	2	2	3	2	1	2	2	0	1	0
2	1	1	2	2	1	1	3	2	2	1	1	0	1	1
1	1	1	1	2	1	2	3	2	2	1	2	0	1	0
1	1	1	1	2	1	3	3	2	2	1	2	0	1	0
1	1	1	2	2	1	3	3	2	2	1	2	0	2	1
2	1	1	1	1	1	3	3	2	0	2	1	0	2	0
1	1	2	1	2	1	3	3	2	2	1	2	0	2	1
2	1	1	1	2	1	3	3	2	2	1	2	0	1	0
2	3	1	1	2	1	2	3	2	1	1	1	0	2	1
2	3	1	1	2	1	3	3	2	0	1	2	0	2	0
1	2	1	1	1	1	1	3	2	0	1	2	0	2	1
1	1	1	2	2	2	3	3	2	2	1	2	0	2	1
1	3	1	1	2	1	3	3	2	1	1	2	0	2	1
2	3	1	2	2	1	2	3	2	2	1	2	0	2	0
2	3	2	1	2	1	1	3	2	2	1	1	0	1	1
1	3	1	1	2	1	3	3	2	1	1	2	0	2	1
1	3	1	1	2	1	3	3	2	2	1	1	0	2	1
1	2	1	1	2	1	3	3	2	1	1	1	0	2	1
1	1	2	2	2	1	1	3	2	1	1	2	0	2	1
2	1	1	1	2	1	3	3	2	2	1	0	0	2	1
1	2	2	2	2	2	2	3	2	1	1	1	0	2	0
2	1	2	2	2	1	3	3	2	2	1	2	0	2	0
1	2	2	1	2	2	1	3	2	2	1	1	0	2	0
2	1	2	1	2	1	3	3	2	1	1	1	0	2	0
2	1	1	1	1	1	2	3	1	1	1	0	0	2	2
1	1	1	2	2	1	2	3	2	1	1	1	0	2	2
1	1	1	2	2	1	3	3	2	1	1	1	0	1	2
2	1	1	1	2	1	3	3	2	0	1	1	0	1	2
1	1	1	1	2	1	3	3	2	2	1	0	0	1	2
2	2	1	1	2	1	1	3	2	1	1	1	0	2	2
2	1	1	1	2	1	2	3	2	1	1	2	0	2	1
1	3	1	2	2	2	1	3	2	2	1	2	0	1	2
1	1	1	2	2	2	3	3	1	2	1	2	0	1	2
2	1	2	1	2	1	3	3	2	1	1	2	0	2	2
2	1	2	1	2	1	2	3	2	1	1	2	0	2	2
2	1	1	1	2	2	3	3	2	2	1	2	0	2	1
1	1	2	1	2	1	3	3	2	1	1	2	0	2	1
1	1	2	1	2	1	2	2	2	1	2	2	0	2	1
1	1	2	1	2	1	1	3	2	1	1	2	0	2	2
1	1	2	1	2	1	3	3	2	1	1	2	1	2	2
1	1	2	1	2	2	2	3	2	2	1	1	0	2	2
1	1	1	1	2	1	3	3	1	1	1	2	0	2	1
2	2	1	2	2	2	1	3	2	2	1	2	0	2	1
2	3	1	2	2	2	2	3	2	1	1	2	0	2	1
2	2	2	1	2	1	1	3	2	2	1	2	0	2	2
1	1	2	1	2	2	3	3	2	2	1	2	0	2	1
1	1	2	1	2	2	2	3	1	1	2	1	0	2	1
1	3	1	1	2	1	3	3	2	2	1	2	0	2	1
1	3	1	2	2	2	3	3	2	2	1	2	0	1	1
1	1	2	1	2	1	2	3	2	1	2	1	0	1	2
1	1	2	1	2	1	3	3	1	1	2	2	0	1	1
2	1	2	1	2	1	2	3	1	1	1	2	0	1	1
1	1	2	1	2	1	2	3	2	1	1	2	0	2	1
2	1	2	1	2	1	3	3	1	1	1	1	0	1	1
2	1	2	1	2	1	2	3	2	1	1	1	0	2	1
1	2	2	1	2	1	3	3	2	1	1	2	0	2	2
1	1	2	1	2	1	2	3	2	1	1	1	0	2	1
1	1	2	1	2	1	3	3	1	1	1	1	0	1	1
1	1	2	1	2	1	3	2	2	0	2	2	0	2	2
1	2	2	2	2	1	3	2	2	1	2	1	0	2	2
1	1	1	2	2	2	3	3	2	1	1	2	0	2	2
1	1	2	1	2	2	1	3	2	1	1	2	0	2	1
1	1	2	1	2	1	1	3	2	1	1	2	0	2	2
2	1	1	1	2	1	1	3	1	1	2	1	0	1	2
1	3	2	2	2	1	1	3	2	1	1	1	0	2	2
2	3	2	1	2	1	2	3	2	1	1	1	0	2	2
1	1	2	2	2	1	2	3	2	1	1	1	0	2	2
2	1	2	1	2	1	2	3	2	1	1	1	0	2	2
2	1	2	1	2	1	3	3	1	0	1	1	0	2	2
1	1	2	2	2	1	3	3	2	1	1	1	0	2	2
2	1	2	2	2	1	3	3	1	0	1	1	0	2	2
1	1	2	2	2	1	1	3	1	1	1	1	0	2	2
2	1	2	2	2	1	3	3	1	1	1	1	0	2	2
1	1	2	1	2	1	3	3	2	2	1	2	0	2	1
2	1	1	1	2	1	2	3	2	1	1	1	0	2	0
2	1	1	1	2	1	2	3	2	2	1	1	0	2	2
2	3	1	2	2	1	2	2	2	2	1	2	0	2	2
1	2	1	2	2	1	2	3	1	1	2	2	0	2	1
1	1	1	1	2	1	3	3	1	1	1	2	0	2	2
1	1	1	1	2	1	3	3	1	1	1	1	0	1	1
2	1	1	2	2	1	3	3	1	1	1	2	0	1	1
2	3	1	1	2	1	1	3	2	1	1	2	0	2	2
1	2	1	1	2	2	3	3	2	2	1	2	0	2	1
1	2	1	1	2	2	1	3	2	1	1	1	0	2	1
2	2	1	2	2	1	1	3	2	1	1	2	0	2	1
2	2	1	2	2	1	3	3	2	2	1	2	0	2	1
1	3	1	2	2	2	1	2	2	1	1	1	0	2	1
1	2	1	1	2	2	1	3	2	1	1	2	0	1	1
1	1	1	1	2	1	1	3	2	2	1	2	0	2	1
1	3	1	1	2	2	1	3	2	2	1	1	0	2	1
1	1	1	2	2	1	2	3	2	2	1	2	0	2	2
2	2	2	1	2	1	1	3	2	1	2	1	0	2	1
1	1	2	1	2	1	3	3	1	0	1	1	0	2	2
1	1	2	1	1	1	2	3	2	1	1	0	0	2	2
1	1	2	1	2	1	2	3	1	1	1	0	0	2	2
1	1	2	1	2	1	2	3	2	1	2	1	0	2	1
1	1	2	1	2	1	1	3	1	2	1	1	0	1	1
1	2	2	2	2	1	2	3	2	1	2	2	0	2	1
2	1	2	1	2	1	3	3	2	2	1	1	0	1	2
2	1	2	1	2	1	2	3	2	1	2	1	0	2	1
1	1	2	1	2	1	2	3	2	1	2	2	0	2	1
1	1	2	1	1	1	3	3	2	2	1	1	0	2	1
2	1	2	2	2	2	3	3	2	1	1	1	0	2	1
1	1	2	1	2	2	2	3	2	1	1	1	0	2	1
2	2	2	1	2	1	3	3	2	2	1	2	0	2	2
2	1	2	2	2	2	2	3	2	2	1	2	0	2	1
1	1	2	2	2	2	2	3	2	2	1	2	0	2	1
1	2	2	1	2	1	2	3	2	1	1	2	0	2	1
